# Supplementary material for: Comparative effectiveness of adjuvant treatment for hepatocellular carcinoma with high risk of recurrence: A systematic review and network meta-analysis
Source: PLoS One. 2025 Dec 4;20(12):e0335457. doi: 10.1371/journal.pone.0335457 (PMC12677550; doi:10.1371/journal.pone.0335457)
Supplement: S1 File — (ZIP) [file pone.0335457.s001.zip]

Archive with 24 entries (22 files):
- Supplementary Material/
- Supplementary Material/Included and excluded articles.xlsx
- Supplementary Material/Raw data/
- Supplementary Material/Raw data/raw data for SUCRA values.xlsx
- Supplementary Material/Raw data/raw data for league table.xlsx
- Supplementary Material/Raw data/raw data for network meta analysis.xlsx
- Supplementary Material/Raw data/raw data for pairwise meta-analysis.xlsx
- Supplementary Material/Raw data/raw data for ranks.xlsx
- Supplementary Material/S1 File.docx
- Supplementary Material/S10 File.png
- Supplementary Material/S11 File.png
- Supplementary Material/S12 File.png
- Supplementary Material/S13 File.png
- Supplementary Material/S14 File.png
- Supplementary Material/S15 File.png
- Supplementary Material/S16 File.docx
- Supplementary Material/S2 File.tif
- Supplementary Material/S3 File.docx
- Supplementary Material/S4 File.docx
- Supplementary Material/S5 File.docx
- Supplementary Material/S6 File.docx
- Supplementary Material/S7 File.png
- Supplementary Material/S8 File.png
- Supplementary Material/S9 File.png
