# Supplementary material for: Comparative effectiveness of adjuvant treatment for hepatocellular carcinoma with high risk of recurrence: A systematic review and network meta-analysis
Source: PLoS One. 2025 Dec 4;20(12):e0335457. doi: 10.1371/journal.pone.0335457 (PMC12677550; doi:10.1371/journal.pone.0335457)
Supplement: S1 File — (ZIP) [file pone.0335457.s001.zip › Supplementary Material/Included and excluded articles.xlsx]

## Sheet: Sheet1
Authors	Title
Zhou K, Zhou S, Du L, et al	Safety and effectiveness of indocyanine green fluorescence imaging-guided laparoscopic hepatectomy for hepatic tumor: a systematic review and meta-analysis [J]
Tian Y, Wang Y, Wen N, et al	Prognostic factors associated with early recurrence following liver resection for colorectal liver metastases: a systematic review and meta-analysis [J]
Tangsirapat V, Kengsakul M, Udomkarnjananun S, et al	Surgical margin status outcome of intraoperative indocyanine green fluorescence-guided laparoscopic hepatectomy in liver malignancy: a systematic review and meta-analysis [J]
Peng Z, Zhu Z-R, He C-Y, et al	A meta-analysis: laparoscopic versus open liver resection for large hepatocellular carcinoma [J]
Kong Q, Gao Q, Li W, et al	The Impact of Imaging-Diagnosed Sarcopenia on Long-term Prognosis After Curative Resection for Hepatocellular Carcinoma: A Systematic Review and Meta-analysis [J]
Zhou K, Zhou S, Du L, et al	Safety and effectiveness of indocyanine green fluorescence imaging-guided laparoscopic hepatectomy for hepatic tumor: a systematic review and meta-analysis [J]
Ye Y, Wang Y, Xu H, et al	Network meta-analysis of adjuvant treatments for patients with hepatocellular carcinoma after curative resection [J]
Wang J, Xu Y, Zhang Y, et al	Safety and effectiveness of fluorescence laparoscopy in precise hepatectomy: A meta-analysis [J]
Vico T D, Castro P G, Navarro L A, et al	Two stage hepatectomy (TSH) versus ALPPS for initially unresectable colorectal liver metastases: A systematic review and meta-analysis [J]
Papadopoulou K, Dorovinis P, Kykalos S, et al	Short-Term Outcomes After Robotic Versus Open Liver Resection: A Systematic Review and Meta-analysis [J]
Mao B, Zhu S, Li D, et al	Comparison of safety and effectiveness between robotic and laparoscopic major hepatectomy: a systematic review and meta-analysis [J]
Lv T-R, Hu H-J, Ma W-J, et al	The role of laparoscopic surgery in the surgical management of recurrent liver malignancies: A systematic review and meta-analysis [J]
Liao Y, Cai Q, Zhang X, et al	Sequential transcatheter arterial chemoembolization and portal vein embolization before hepatectomy for the management of patients with hepatocellular carcinoma: a systematic review and meta-analysis [J]
Li H-J, Wang Q, Yang Z-L, et al	Laparoscopic versus open hepatectomy for intrahepatic cholangiocarcinoma: Systematic review and meta-analysis of propensity score-matched studies [J]
Hu L, Zheng Y, Lin J, et al	Does adjuvant hepatic artery infusion chemotherapy improve patient outcomes for hepatocellular carcinoma following liver resection? A meta-analysis [J]
Ding Z, Fang H, Huang M, et al	Laparoscopic versus open in right posterior sectionectomy: a systematic review and meta-analysis [J]
Díaz Vico T, Granero Castro P, Alcover Navarro L, et al	Two stage hepatectomy (TSH) versus ALPPS for initially unresectable colorectal liver metastases: A systematic review and meta-analysis [J]
Wang L, Wen X, Zhuang L, et al	Adjuvant Transarterial Chemoembolization for Patients with Intrahepatic Cholangiocarcinoma after Surgical Resection: A Systematic Review and Meta-analysis [J]
Kabir T, Tan Z Z, Syn N L, et al	Laparoscopic versus open resection of hepatocellular carcinoma in patients with cirrhosis: meta-analysis [J]
Fu B, Zhang J-R, Han P-S, et al	Comparison of survival and post-operation outcomes for minimally invasive versus open hepatectomy in hepatocellular carcinoma: A systematic review and meta-analysis of case-matched studies [J]
Zheng X, Ye B, Gou Y, et al	Neutrophil to lymphocyte and platelet to lymphocyte ratios as biomarkers to predict relapse and survival in posthepatectomy HBV-related hepatocellular carcinoma: a meta-analysis and preliminary immune perspective [J]
Yang J, Liang H, Hu K, et al	The effects of several postoperative adjuvant therapies for hepatocellular carcinoma patients with microvascular invasion after curative resection: a systematic review and meta-analysis [J]
Wang J-M, Li J-F, Yuan G-D, et al	Robot-assisted versus laparoscopic minor hepatectomy A systematic review and meta-analysis [J]
Mohamedahmed A Y Y, Zaman S, Albendary M, et al	A meta-analysis and systematic review of Laparoscopic versus open hepatectomy for malignant liver tumours in the elderly patients [J]
Mohamedahmed A Y Y, Zaman S, Albendary M, et al	Laparoscopic versus open hepatectomy for malignant liver tumours in the elderly: systematic review and meta-analysis [J]
Marte G, Tufo A, Steccanella F, et al	Efficacy of surgery for the treatment of gastric cancer liver metastases: A systematic review of the literature and meta-analysis of prognostic factors [J]
Liu Y, Wang Y, Guo X, et al	Comparative Effectiveness of Adjuvant Treatment for Resected Hepatocellular Carcinoma: A Systematic Review and Network Meta-Analysis [J]
Kamarajah S K V, Bundred J, Manas D, et al	Robotic Versus Conventional Laparoscopic Liver Resections: A Systematic Review and Meta-Analysis [J]
Huang S, Li D, Zhuang L, et al	A meta-analysis of the efficacy and safety of adjuvant sorafenib for hepatocellular carcinoma after resection [J]
Hu Y, Guo K, Xu J, et al	Robotic versus laparoscopic hepatectomy for malignancy: A systematic review and meta-analysis [J]
Zhao J, Xu J, Gao Z, et al	Adjuvant transarterial chemoembolization after curative resection for hepatocellular carcinoma with microvascular invasion: a meta-analysis [J]
Zawistowski M, Nowaczyk J, Jakubczyk M, et al	Outcomes of ex vivo liver resection and autotransplantation: A systematic review and meta-analysis [J]
Xia Z, He L, Xiong L, et al	The comparison of different antiviral therapies on the prognosis of hepatitis B virus-related hepatocellular carcinoma after curative treatments A network meta-analysis [J]
Liang Y, Lin C, Zhang B, et al	Perioperative outcomes comparing laparoscopic with open repeat liver resection for post-hepatectomy recurrent liver cancer: A systematic review and meta-analysis [J]
Liang L, Li C, Diao Y-K, et al	Survival benefits from adjuvant transcatheter arterial chemoembolization in patients undergoing liver resection for hepatocellular carcinoma: a systematic review and meta-analysis [J]
Li Z, Gao J, Zheng S-M, et al	The efficacy of sorafenib in preventing hepatocellular carcinoma recurrence after resection: a systematic review and meta-analysis [J]
Li L, Li B, Zhang M	Postoperative adjuvant transarterial chemoembolization improves the prognosis of hepatocellular carcinoma patients with microvascular invasion: a systematic review and meta-analysis [J]
Huo Y R, Chan M V, Chan C	Resection Plus Post-operative Adjuvant Transcatheter Arterial Chemoembolization (TACE) Compared with Resection Alone for Hepatocellular Carcinoma: A Systematic Review and Meta-analysis [J]
Hong Q, Wang J, Wang Y, et al	Clinical outcomes of laparoscopic versus open right hepatectomy for liver tumors: A meta-analysis [J]
Hajibandeh S, Hajibandeh S, Dave M, et al	Laparoscopic Versus Open Liver Resection for Tumors in the Posterosuperior Segments: A Systematic Review and Meta-analysis [J]
Gavriilidis P, Roberts K J, Aldrighetti L, et al	A comparison between robotic, laparoscopic and open hepatectomy: A systematic review and network meta-analysis [J]
Chen W, Ma T, Zhang J, et al	A systematic review and meta-analysis of adjuvant transarterial chemoembolization after curative resection for patients with hepatocellular carcinoma [J]
Zheng H, Huang S G, Qin S M, et al	Comparison of laparoscopic versus open liver resection for lesions located in posterosuperior segments: a meta-analysis of short-term and oncological outcomes [J]
Wang L, Ke Q, Lin N, et al	Does postoperative adjuvant transarterial chemoembolization benefit for all patients with hepatocellular carcinoma combined with microvascular invasion: a meta-analysis [J]
Qi C, Zhang H, Chen Y, et al	Effectiveness and safety of indocyanine green fluorescence imaging-guided hepatectomy for liver tumors: A systematic review and first meta-analysis [J]
Peng Y, Liu F, Wei Y, et al	Outcomes of laparoscopic repeat liver resection for recurrent liver cancer: A system review and meta-analysis [J]
Notarnicola M, Felli E, Roselli S, et al	Laparoscopic liver resection in elderly patients: systematic review and meta-analysis [J]
Machairas N, Prodromidou A, Stamopoulos P, et al	The European experience of laparoscopic vs open liver resection for hepatocellular carcinoma: a meta-analysis [J]
Kostakis I D, Machairas N, Prodromidou A, et al	Comparison Between Salvage Liver Transplantation and Repeat Liver Resection for Recurrent Hepatocellular Carcinoma: A Systematic Review and Meta-analysis [J]
Kalil J A, Poirier J, Becker B, et al	Laparoscopic Parenchymal-Sparing Hepatectomy: the New Maximally Minimal Invasive Surgery of the Livera Systematic Review and Meta-Analysis [J]
Chen Z-H, Zhang X-P, Zhou T-F, et al	Adjuvant transarterial chemoembolization improves survival outcomes in hepatocellular carcinoma with microvascular invasion: A systematic review and meta-analysis [J]
Cao Y L, Wang G J, Li W	[Meta-analysis of the outcomes of associating liver partition and portal vein ligation for staged hepatectomy versus portal vein embolization for the treatment of liver cancer with insufficient future liver remnant] [J]
Zhang Y-F, Shang H, Zeng X-L, et al	Postoperative adjuvant chemo (embolization) therapy for hepatocellular carcinoma with portal vein tumor thrombosis [J]
Yin Z, Jin H, Ma T, et al	Laparoscopic hepatectomy versus open hepatectomy in the management of posterosuperior segments of the Liver: A systematic review and meta-analysis [J]
Xun Y, Tian H, Hu L, et al	The impact of perioperative allogeneic blood transfusion on prognosis of hepatocellular carcinoma after radical hepatectomy A systematic review and meta-analysis of cohort studies [J]
Sotiropoulos G C, Prodromidou A, Machairas N	Meta-analysis of laparoscopic vs open liver resection for hepatocellular carcinoma: The European experience [J]
Machairas N, Prodromidou A, Kostakis I D, et al	Safety and Efficacy of Laparoscopic Liver Resection for Lesions Located on Posterosuperior Segments: A Meta-Analysis of Short-term Outcomes [J]
Hu L, Yao L, Li X, et al	Effectiveness and safety of robotic-assisted versus laparoscopic hepatectomy for liver neoplasms: A meta-analysis of retrospective studies [J]
Zhou Z, Xu M, Lin N, et al	Associating liver partition and portal vein ligation for staged hepatectomy versus conventional two-stage hepatectomy: a systematic review and meta-analysis [J]
Xu H, Liu F, Li H, et al	Outcomes following laparoscopic versus open major hepatectomy: a meta-analysis [J]
Xie S-M, Xiong J-J, Liu X-T, et al	Laparoscopic Versus Open Liver Resection for Colorectal Liver Metastases: A Comprehensive Systematic Review and Meta-analysis [J]
Wan T, Zhang T, Si X, et al	Overexpression of EMT-inducing transcription factors as a potential poor prognostic factor for hepatocellular carcinoma in Asian populations: A meta-analysis [J]
Sotiropoulos G C, Prodromidou A, Machairas N	Meta-analysis of laparoscopic vs open liver resection for hepatocellular carcinoma: The European experience [J]
Shang J, Xu S, Zhang J, et al	Efficacy of sorafenib in patients with hepatocellular carcinoma after resection: a meta-analysis [J]
Liao M, Zhu Z, Wang H, et al	Adjuvant transarterial chemoembolization for patients after curative resection of hepatocellular carcinoma: a meta-analysis [J]
Chen X-X, Cheng J-W, Huang A, et al	The effect of antiviral therapy on patients with hepatitis B virus-related hepatocellular carcinoma after curative resection: a systematic review and meta-analysis [J]
Wang H, Liu A, Bo W, et al	Adjuvant immunotherapy with autologous cytokine-induced killer cells for hepatocellular carcinoma patients after curative resection, a systematic review and meta-analysis [J]
Si T, Chen Y, Ma D, et al	Preoperative transarterial chemoembolization for resectable hepatocellular carcinoma in Asia area: a meta-analysis of random controlled trials [J]
Zhu G-Q, Shi K-Q, Yu H-J, et al	Optimal adjuvant therapy for resected hepatocellular carcinoma: a systematic review with network meta-analysis [J]
Zhang H, Zhou Y, Yuan G, et al	Antiviral therapy improves the survival rate and decreases recurrences and fatalities in liver cancer patients following curative resection: A meta-analysis [J]
Zhang C-S, Zhang J-L, Li X-H, et al	Is radiofrequency ablation equal to surgical re-resection for recurrent hepatocellular carcinoma meeting the Milan criteria? A meta-analysis [J]
Qi X, Liu L, Wang D, et al	Hepatic resection alone versus in combination with pre- and post-operative transarterial chemoembolization for the treatment of hepatocellular carcinoma: A systematic review and meta-analysis [J]
Xu J-B, Qi F-Z, Xu G, et al	Adjuvant interferon therapy after surgical treatment for hepatitis B/C virus-related hepatocellular carcinoma: A meta-analysis [J]
Tang Y-H, Zhu W-J, Wen T-F	Influence of Clinically Significant Portal Hypertension on Hepatectomy for Hepatocellular Carcinoma: a Meta-analysis [J]
Luo L X, Yu Z Y, Huang J W, et al	Selecting patients for a second hepatectomy for colorectal metastases: an systemic review and meta-analysis [J]
Furtado R, Crawford M, Sandroussi C	Systematic review and meta-analysis of adjuvant i(131) lipiodol after excision of hepatocellular carcinoma [J]
Zhuang L, Zeng X, Yang Z, et al	Effect and Safety of Interferon for Hepatocellular Carcinoma: A Systematic Review and Meta-Analysis [J]
Matsuda A, Matsumoto S, Seya T, et al	Does Postoperative Complication Have a Negative Impact on Long-Term Outcomes Following Hepatic Resection for Colorectal Liver Metastasis?: A Meta-Analysis [J]
Liu L, Wang Z, Jiang S, et al	Perioperative Allogenenic Blood Transfusion Is Associated with Worse Clinical Outcomes for Hepatocellular Carcinoma: A Meta-Analysis [J]
De Cuba E M V, Kwakman R, Knol D L, et al	Cytoreductive surgery and HIPEC for peritoneal metastases combined with curative treatment of colorectal liver metastases, Systematic review of all literature and meta-analysis of observational studies [J]
Gu J, Bai J, Shi X, et al	Efficacy and safety of liver transplantation in patients with cholangiocarcinoma: A systematic review and meta-analysis [J]
Zhong J-H, Li L-Q	Postoperative adjuvant transarterial chemoembolization for participants with hepatocellular carcinoma: A meta-analysis [J]
Abulkhir A, Limongelli P, Healey A J, et al	Preoperative portal vein embolization for major liver resection - A meta-analysis [J]
Simillis C, Constantinides V A, Tekkis P P, et al	Laparoscopic versus open hepatic resections for benign and malignant neoplasms - a meta-analysis [J]
Mathurin P, Raynard B, Dharancy S, et al	Meta-analysis: evaluation of adjuvant therapy after curative liver resection for hepatocellular carcinoma [J]
Ono T, Yamanoi A, El Assal O N, et al	Adjuvant chemotherapy after resection of hepatocellular carcinoma causes deterioration of long-term prognosis in cirrhotic patients -: <i>Metaanalysis of three randomized controlled trials</i> [J]
Miyake T, Urade T, Komatsu S, et al	[A Case of Radical Hepatectomy in a Patient with Recurrent Liver Metastasis of Gallbladder Cancer after Successful Chemotherapy with GC+Durvalumab] [J]
Zhang S-R, Ma Y, Zhou B, et al	Case report and literature review: Isolated HCC- recurrence in gallbladder after curative resection [J]
Wei Y-G, Su H, Lv Z-L, et al	Case Report: A case of hepatocellular carcinoma with aberrant right hepatic artery treated with transarterial chemoembolization and infusion chemotherapy separately to bilobar lesion combining with systemic therapies and sequential hepatectomy [J]
Kawakita Y, Abe T, Abe Y, et al	Liver metastasis at 13 months and 177 months after curative resection of sigmoid colon cancer: A case report [J]
John N, Montorfano L, Nagarajan A, et al	Liver Venous Deprivation for Rapid Liver Hypertrophy Before Major Hepatectomy: A Case Report [J]
Arabadzhieva E, Bonev S, Bulanov D, et al	Indocyanine Green Fluorescence for Liver Assessment and Imaging-Guided Resection of Colorectal Metastases: A Case Report [J]
Rakić M, Šabić A, Kliček R, et al	Laparoscopic synchronous resection of rectal cancer and liver metastases: A case report and review of the literature [J]
Matsui Y, Hamada M, Matsumi Y, et al	Curative resection of ureteral metastasis of rectal cancer: a case report and review of literature [J]
Liu L, Ding W, Liu X, et al	Laparoscopic right hemihepatectomy following a novel optimized portal vein embolization: a video case report [J]
Hidaka Y, Tomita M, Desaki R, et al	Conversion surgery for hepatocellular carcinoma with portal vein tumor thrombus after successful atezolizumab plus bevacizumab therapy: a case report [J]
Arakawa S, Kato H, Asano Y, et al	[Resection of Multiple Metastases after Liver Resection from Colon Cancer-A Case Report] [J]
Yu X-P, Lin Q, Huang Z-P, et al	Clinical cure and liver fibrosis reversal after postoperative antiviral combination therapy in hepatitis B-associated non-cirrhotic hepatocellular carcinoma: A case report [J]
Wang H, Zhang C C, Ou Y J, et al	Ex Vivo Liver Resection Followed by Autotransplantation in Radical Resection of Gastric Cancer Liver Metastases: A Case Report [J]
Takenoya T, Shimazu M, Kamoya M, et al	[R0 Resection following Chemotherapy for Colon Cancer Liver Metastasis Close to the Inferior Vena Cava and Hepatic Vein Confluence-A Case Report] [J]
Hozaka Y, Kawasaki Y, Iino S, et al	Locally advanced cholangiolocellular carcinoma successfully treated with curative resection after downsizing chemotherapy: a case report [J]
Dyas A R, Johnson D T, Rubin E, et al	Yttrium-90 selective internal radiotherapy as bridge to curative hepatectomy for recurrent malignant solid pseudopapillary neoplasm of pancreas: Case report and review of literature [J]
Clarke E M, Stevens S G, Bennett T, et al	The surgical management of metastatic pancreatic acinar cell carcinoma and associated pancreatic panniculitis—A case report and literature review [J]
Katayanagi S, Yokoyama T, Makuuchi Y, et al	Long-Term Survival After Multidisciplinary Treatment Including Surgery for Metachronous Metastases of Small Intestinal Gastrointestinal Stromal Tumors after Curative Resection: A Case Report [J]
Mochizuki T, Abe T, Amano H, et al	Characteristics of the portal vein thrombosis recurrence pattern without liver parenchymal invasion from colorectal cancer: a case report [J]
Xu G, Wang P, Xiao Y, et al	Local resection of rectal neuroendocrine tumor with first clinical manifestation of giant liver metastasis by transanal endoscopic microsurgery: A case report [J]
Polkowska-Pruszynska B, Rawicz-Pruszyniski K, Cisel B, et al	Liver metastases from gastric carcinoma: A Case report and review of the literature [J]
Lovasova V, Chlupac J, Kollar M, et al	Recurrent sarcoma of the liver with infiltration of inferior vena cava and its replacement with aortic allograft-a case report [J]
Li Destri G, Puzzo L, Russo A E, et al	Synchronous hepatic metastasis and metachronous Krukenberg tumor from advanced colon cancer. A case report with an unexpected disease-free survival [J]
Brolese A, Ciarleglio F A, Marcucci S, et al	First world report of totally two stage hepatectomy robot assisted for colorectal cancer and synchronous colorectal liver metastases: Case report [J]
Suzumura K, Asano Y, Hirano T, et al	Synchronous double cancers of primary hepatocellular carcinoma and cholangiolocellular carcinoma: a case report [J]
Sahakyan M A, Kazaryan A M, Pomianowska E, et al	Laparoscopic resection of recurrence from hepatocellular carcinoma after liver transplantation: Case reports and review of the literature [J]
Garcia F W, Bracco R A, Fernandez D L	ALPPS with one liver remnant segment: A case report [J]
Yusoff A R, Mokhtar S, Shabery N a M, et al	A rare case of metastatic liver tumour. Case report and review of literature [J]
Yamamoto J, Nakano M, Shimada Y, et al	A Case of Long-Term Survival Following Metastasectomies of Liver Metastasis, Lung Metastasis, and Peritoneal Dissemination of Cecal Cancer [J]
Tanigawa T, Hasuike Y, Akiyama Y, et al	[Pre-Operative Treatment with Transcatheter Arterial Chemoembolization (TACE) and Hepatic Arterial Infusion (HAI) for Liver Metastasis from Gastric Cancer--A Case Report] [J]
Ramírez-Plaza C P, Moreno-Ruiz F J, Pérez-Daga J A	A multidisciplinary approach for peritoneal carcinomatosis and bilobar liver metastases from colorectal cancer: case report and review of the literature [J]
Mukai Y, Wada H, Eguchi H, et al	[Complete Surgical Resection of a Huge Hepatocellular Carcinoma Invading the Diaphragm and Lung after Transcatheter Arterial Chemoembolization (TACE) and Sorafenib--A Case Report] [J]
Baker M A, Maley W R, Needleman L, et al	Ex vivo resection of hepatic neoplasia and autotransplantation: a case report and review of the literature [J]
Bacalbasa N, Balescu I, Navolan D	Cytoreductive surgery for late recurrence after surgically treated stage IV ovarian cancer, A case report [J]
Akiyama Y, Iwaya T, Konosu M, et al	Curative two-stage resection for synchronous triple cancers of the esophagus, colon, and liver: Report of a case [J]
Choda Y, Ninomiya M, Kanazawa T, et al	[Gastric cancer with liver metastasis and peritoneal dissemination treated with conversion surgery to achieve r0 resection after capecitabine, cisplatin, and trastuzumab chemotherapy-a case report] [J]
Umemura A, Nitta H, Sasaki A, et al	Pure laparoscopic posterior sectionectomy for liver metastasis resulting from choroidal malignant melanoma: a case report [J]
Murayama M, Kohno T, Miyazawa M, et al	[A case of a recurrent hepatic metastasis occurred after curative resection of ascending colon cancer and a hepatic metastasis responding completely to capecitabine plus bevacizumab] [J]
Makino H, Kametaka H, Seike K, et al	[Resection of a synchronous liver metastasis from gastric cancer associated with portal vein tumor thrombosis - a case report] [J]
Okuno T, Honda G, Kurata M, et al	A case of primary hepatic carcinosarcoma with intrabiliary papillary growth component [J]
Miki H, Tsunemi K, Toyoda M, et al	A case report of surgical resections with local and systemic chemotherapy for three recurrences of colon cancer occurring ten years after colectomy [J]
Ishizaki M, Kaibori M, Matsui K, et al	[A case of curative resection for advanced hepatocellular carcinoma with portal vein tumor thrombus after hepatic arterial infusion chemotherapy] [J]
Di Carlo I, Mannino M, Toro A, et al	Persistent increase in alpha-fetoprotein level in a patient without underlying liver disease who underwent curative resection of hepatocellular carcinoma, A case report and review of the literature [J]
Yoon J Y, Lee J M, Kim D Y, et al	A case of embryonal sarcoma of the liver mimicking a hydatid cyst in an adult [J]
Lee K F, Chui B, Wong J, et al	Repeat hepatectomy for recurrent hepatocellular carcinoma after previous curative resection: Is it worthwhile? [J]
Takahashi K, Yoshida H, Mamada Y, et al	Case report of metachronous hepatocellular carcinoma and early esophageal cancer [J]
Koike M, Yasui K, Shimizu Y, et al	Carcinoma of the hepatic hilus developing 21 years after biliary diversion for choledochal cyst: A case report [J]
Gasztonyi B, Pár A, Battyány I, et al	Multimodality treatment resulting in long-term survival in hepatocellular carcinoma [J]
Mukaiya M, Hirata K, Yamashiro K, et al	A case of partial autotransplantation of the liver in advanced hepatocellular carcinoma [J]
Nakano H, Sasaki Y, Imaoka S, et al	[A case of successful management of advanced cholangiocellular carcinoma by repeated hepatic resection] [J]
Hamazaki K, Yagi T, Katsuta K, et al	Extracorporeal circulation and hypothermic perfusion for caval tumor thrombus complicating hepatocellular carcinoma: a case report [J]
Hamazaki K, Yagi T, Inagaki M, et al	Hepatectomy with extracorporeal circulation for liver metastasis from colon carcinoma located at the confluence of the major hepatic vein: a case report [J]
Shimamaki Y, Hosokawa I, Takayashiki T, et al	Pathological complete response following neoadjuvant chemotherapy for locally advanced intrahepatic cholangiocarcinoma [J]
Kanemitsu E, Takahashi R, Nakanishi S, et al	A case of rapidly progressing sarcomatous intrahepatic cholangiocarcinoma with suddenly appearing lymph node metastasis [J]
Yamamura K, Beppu T, Kinoshita K, et al	A Laparoscopically Treated Case of Peritoneal Dissemination Mimicking Liver Metastases from Distal Cholangiocarcinoma Four Years After the Initial Pancreaticoduodenectomy [J]
Maspero M, Fernandes E, Raj R, et al	Should liver transplantation be offered to resectable patients with perihilar cholangiocarcinoma? [J]
Gavriilidis P, Bath N M, Pawlik T M	The impact of lymphadenectomy on intrahepatic cholangiocarcinoma management and prognosis: a comprehensive review [J]
Yang H Y, Kang I, Lee J H, et al	Minimally invasive versus open liver resection for intrahepatic cholangiocarcinoma: A multi center propensity score matched study [J]
Wang W-Q, Li J, Liang B-Y, et al	Anatomical liver resection improves surgical outcomes for combined hepatocellular-cholangiocarcinoma: A propensity score matched study [J]
Mabilia A, Mazzotta A D, Robin F, et al	R1 Vascular or Parenchymal Margins: What Is the Impact after Resection of Intrahepatic Cholangiocarcinoma? [J]
He Y G, Huang W, Ren Q, et al	Comparison of Efficacy and Safety Between Laparoscopic and Open Radical Resection for Hilar Cholangiocarcinoma—A Propensity Score-Matching Analysis [J]
Tang W, Qiu J-G, Deng X, et al	Minimally invasive versus open radical resection surgery for hilar cholangiocarcinoma: Comparable outcomes associated with advantages of minimal invasiveness [J]
Shindo Y, Kobayashi S, Wada H, et al	Short-and Long-Term Outcomes of Simultaneous Hepatic Artery Resection and Reconstruction for Perihilar Cholangiocarcinoma [J]
Rizzo A, Brandi G	Neoadjuvant therapy for cholangiocarcinoma: A comprehensive literature review [J]
Di Benedetto F, Magistri P	First Case of Full Robotic ALPPS for Intrahepatic Cholangiocarcinoma [J]
Chen Y, Liu H, Zhang J, et al	Prognostic value and predication model of microvascular invasion in patients with intrahepatic cholangiocarcinoma: a multicenter study from China [J]
Bekki Y, Von Ahrens D, Takahashi H, et al	Recurrent Intrahepatic Cholangiocarcinoma - Review [J]
Zhang Z, Zhou Y, Hu K, et al	Perineural invasion as a prognostic factor for intrahepatic cholangiocarcinoma after curative resection and a potential indication for postoperative chemotherapy: a retrospective cohort study [J]
Watanabe Y, Matsuyama Y, Izumi N, et al	Effect of surgical margin width after R0 resection for intrahepatic cholangiocarcinoma: A nationwide survey of the Liver Cancer Study Group of Japan [J]
Wada Y, Shimada M, Goel A	IDENTIFICATION AND DEVELOPMENT OF GENE SIGNATURE FOR PREDICTING RECURRENCE IN PATIENTS WITH INTRAHEPATIC CHOLANGIOCARCINOMA [J]
Liu W-R, Tian M-X, Tao C-Y, et al	Adjuvant Transarterial chemoembolization does not influence recurrence-free or overall survival in patients with combined hepatocellular carcinoma and Cholangiocarcinoma after curative resection: a propensity score matching analysis [J]
Kovalenko Y A, Zharikov Y O, Konchina N A, et al	Perihilar cholangiocarcinoma: A different concept for radical resection [J]
Hu L-S, Zhang X-F, Weiss M, et al	Redefining Conditional Overall and Disease-Free Survival After Curative Resection for Intrahepatic Cholangiocarcinoma: a Multi-institutional, International Study of 1221 patients [J]
Chou S, Chang Z Y, Zhao G D, et al	[Robotic hilar cholangiocarcinoma radical resection compared with laparotomy in prognosis] [J]
Zhao L, Ma X, Liang M, et al	Prediction for early recurrence of intrahepatic mass-forming cholangiocarcinoma: quantitative magnetic resonance imaging combined with prognostic immunohistochemical markers [J]
Zhang D, Sun W, Ma X, et al	Surgical treatment of patients with hilar cholangiocarcinoma in a single center [J]
Shen F, Xie Z H, Xia Y, et al	[Progress on surgical treatment of intrahepatic cholangiocarcinoma] [J]
Miyata Y, Tsunenari T, Kato T, et al	The Multidisciplinary Treatment for Combined Hepatocellular- Cholangiocarcinoma, A Single Institution Experiences [J]
Hu L-S, Zhang X-F, Weiss M, et al	Recurrence Patterns and Timing Courses Following Curative-Intent Resection for Intrahepatic Cholangiocarcinoma [J]
Zhang X F, Beal E W, Bagante F, et al	Early <i>versus</i> late recurrence of intrahepatic cholangiocarcinoma after resection with curative intent [J]
Chan K-M, Tsai C-Y, Yeh C-N, et al	Characterization of intrahepatic cholangiocarcinoma after curative resection: outcome, prognostic factor, and recurrence [J]
Zhang H, Yang T, Wang Z, et al	Epidemiology and surgical management of intrahepatic cholangiocarcinoma [J]
Xiao J, Zhu J, Liu Z, et al	Role of surgical treatment for hepatolithiasis-associated intrahepatic cholangiocarcinoma: A retrospective study in a single institution [J]
Wang K, Zhang H, Xia Y, et al	Surgical options for intrahepatic cholangiocarcinoma [J]
Lu Z, Liu S, Yi Y, et al	Serum gamma-glutamyl transferase levels affect the prognosis of patients with intrahepatic cholangiocarcinoma who receive postoperative adjuvant transcatheter arterial chemoembolization: A propensity score matching study [J]
Cho Y, Kim T H, Seong J	Improved oncologic outcome with chemoradiotherapy followed by surgery in unresectable intrahepatic cholangiocarcinoma [J]
Chaudhary R J, Goja S, Rastogi A, et al	Liver resection for intrahepatic cholangiocarcinoma-surgical planning and outcome : A single centre experience [J]
Kuga Y, Moriya T, Fukuda S, et al	[Resection of Advanced Intrahepatic Cholangiocarcinoma after an Effective Response to S-1 and Gemcitabine Combination Therapy] [J]
Doussot A, Lim C, Gavara C G, et al	Multicentre study of the impact of morbidity on long-term survival following hepatectomy for intrahepatic cholangiocarcinoma [J]
Weber S M, Ribero D, O'reilly E M, et al	Intrahepatic cholangiocarcinoma: expert consensus statement [J]
Spolverato G, Yakoob M Y, Kim Y, et al	Impact of Complications on Long-Term Survival After Resection of Intrahepatic Cholangiocarcinoma [J]
Rayar M, Sulpice L, Edeline J, et al	Intra-arterial Yttrium-90 Radioembolization Combined with Systemic Chemotherapy is a Promising Method for Downstaging Unresectable Huge Intrahepatic Cholangiocarcinoma to Surgical Treatment [J]
Gil E, Joh J W, Park H C, et al	Predictors and patterns of recurrence after curative liver resection in intrahepatic cholangiocarcinoma, for application of postoperative radiotherapy: A retrospective study [J]
Zhang G-W, Lin J-H, Qian J-P, et al	Identification of prognostic factors and the impact of palliative resection on survival of patients with stage IV hepatolithiasis-associated intrahepatic cholangiocarcinoma [J]
Watanabe G, Uchinami H, Yoshioka M, et al	Prognosis analysis of sarcomatous intrahepatic cholangiocarcinoma from a review of the literature [J]
Uenishi T, Nagano U H, Marubashi S, et al	The Long-Term Outcomes After Curative Resection for Mass-Forming Intrahepatic Cholangiocarcinoma Associated with Hepatitis C Viral Infection: A Multicenter Analysis by Osaka Hepatic Surgery Study Group [J]
Miyata A, Sakamoto Y, Aoki T, et al	Impact of nodal dissection in 110 patients with intrahepatic cholangiocarcinoma [J]
Marubashi S, Gotoh K, Takahashi H, et al	Prediction of the Postoperative Prognosis of Intrahepatic Cholangiocarcinoma (ICC): Importance of Preoperatively-Determined Anatomic Invasion Level and Number of Tumors [J]
Li T, Qin L-X, Zhou J, et al	Staging, prognostic factors and adjuvant therapy of intrahepatic cholangiocarcinoma after curative resection [J]
Li H, Wu J-S, Wang X-T, et al	Major Hepatectomy Is a Safe Modality for the Treatment of Intrahepatic Cholangiocarcinoma in Selected Patients Complicated with Cirrhosis [J]
Mouli S, Memon K, Baker T, et al	Yttrium-90 Radioembolization for Intrahepatic Cholangiocarcinoma: Safety, Response, and Survival Analysis [J]
Li D-Y, Zhang H-B, Yang N, et al	Routine lymph node dissection may be not suitable for all intrahepatic cholangiocarcinoma patients: Results of a monocentric series [J]
Dhanasekaran R, Hemming A W, Zendejas I, et al	Treatment outcomes and prognostic factors of intrahepatic cholangiocarcinoma [J]
Vaccarezza H, Ardiles V, Resio N, et al	Surgical resection with curative intent of hilar cholangiocarcinoma, Our experience [J]
Nasu Y, Tanaka E, Hirano S, et al	The prognosis after curative resection of gallbladder cancer with hilar invasion is similar to that of hilar cholangiocarcinoma [J]
Van Gulik T M, Ruys A T, Busch O R C, et al	Extent of Liver Resection for Hilar Cholangiocarcinoma (Klatskin Tumor): How Much Is Enough? [J]
Saiura A, Yamamoto J, Kokudo N, et al	Intrahepatic cholangiocarcinoma: analysis of 44 consecutive resected cases including 5 cases with repeat resections [J]
Regimbeau J M, Fuks D, Le Treut Y-P, et al	Surgery for Hilar Cholangiocarcinoma: A Multi-institutional Update on Practice and Outcome by the AFC-HC Study Group [J]
Jiang B-G, Ge R-L, Sun L-L, et al	Clinical parameters predicting survival duration after hepatectomy for intrahepatic cholangiocarcinoma [J]
Chauhan A, House M G, Pitt H A, et al	Post-operative morbidity results in decreased long-term survival after resection for hilar cholangiocarcinoma [J]
Tanaka E, Nakayama T, Hirano S, et al	Clinical impact of the intraoperative precise assessment of paraortic lymph node metastasis on the outcome of surgical resection in intrahepatic cholangiocarcinoma [J]
Morise Z, Sugioka A, Tanahashi Y	Surgical Treatment for the Patients of Intrahepatic Cholangiocarcinoma With Lymph Node Metastases - Repeat Surgery and Combined Chemotherapy for Recurrence [J]
Lim J R, Kang K J, Kim Y H	Surgical outcome and prognostic factors of peripheral cholangiocarcinoma of the liver [J]
Giuliante F, Ardito F, Vellone M, et al	Liver resections for hilar cholangiocarcinoma [J]
Petrowsky H, Hong J C	Current Surgical Management of Hilar and Intrahepatic Cholangiocarcinoma: The Role of Resection and Orthotopic Liver Transplantation [J]
Morise Z, Sugioka A, Tanahashi Y, et al	Surgical Treatment for the Patients of Intrahepatic Cholangiocarcinoma with Lymph Node Metastases - Repeat Surgery and Combined Chemotherapy for Recurrence [J]
Han S-L, Zhou H-Z, Cheng J, et al	Diagnosis and Surgical Treatment of Intrahepatic Hepatolithiasis Associated Cholangiocarcinoma [J]
Guglielmi A, Ruzzenente A, Campagnaro T, et al	Intrahepatic cholangiocarcinoma: prognostic factors after surgical resection [J]
Yamashita Y-I, Taketomi A, Morita K, et al	The impact of surgical treatment and poor prognostic factors for patients with intrahepatic cholangiocarcinoma: Retrospective analysis of 60 patients [J]
Han S L, Zhu G B, Yao J G, et al	Diagnosis and surgical treatment of primary hepatic cholangiocarcinoma [J]
Hai S, Kubo S, Yamamoto S, et al	Clinicopathologic characteristics of hepatitis C virus-associated intrahepatic cholangiocarcinoma [J]
Jarnagin W R, Ruo L, Little S A, et al	Patterns of initial disease recurrence after resection of gallbladder carcinoma and hilar cholangiocarcinoma: Implications for adjuvant therapeutic strategies [J]
Kokudo N, Makuuchi M	Extent of resection and outcome after curative resection for intrahepatic cholangiocarcinoma [J]
Kawarada Y, Yamagiwa K, Das B C	Analysis of the relationships between clinicopathologic factors and survival time in intrahepatic cholangiocarcinoma [J]
Weber S M, Jarnagin W R, Klimstra D, et al	Intrahepatic cholangiocarcinoma: Resectability, recurrence pattern, and outcomes [J]
Han S, Wang H, Xu L	[Diagnosis and surgical treatment of peripheral intrahepatic cholangiocarcinoma] [J]
Yamamoto M, Takasaki K, Yoshikawa T, et al	Does gross appearance indicate prognosis in intrahepatic cholangiocarcinoma? [J]
Miyazaki M, Ito H, Nakagawa K, et al	Segments I and IV resection as a new approach for hepatic hilar cholangiocarcinoma [J]
Cherqui D, Tantawi B, Alon R, et al	Intrahepatic cholangiocarcinoma, Results of aggressive surgical management [J]
Leigh N, Pletcher E, Solomon D, et al	The significance of anatomic tumor location in gallbladder cancer [J]
Nagaoka S, Yamada D, Eguchi H, et al	[A Case of Surgical Resection for Gallbladder Cancer with Para-Aortic Lymph Node Metastasis Following Neoadjuvant Chemotherapy with Gemcitabine, Cisplatin, and TS-1] [J]
Chen C, Geng Z, Shen H, et al	Long-Term Outcomes and Prognostic Factors in Advanced Gallbladder Cancer: Focus on the Advanced T Stage [J]
Okumura T, Nakamura J, Kai K, et al	Curative resection of gallbladder cancer with liver invasion and hepatic metastasis after chemotherapy with gemcitabine plus S-1: report of a case [J]
Narita M, Matsusue R, Hata H, et al	Liver parenchymal sparing surgery for locally advanced gallbladder cancer with extracapsular lymph node invasion [J]
Seunghui C, Moo Y B, Hong K J, et al	Treatment strategy of PT2 gallbladder carcinoma: Benefit of hepatectomy based on long-term outcome [J]
Kang M J, Song Y, Jang J-Y, et al	Role of radical surgery in patients with stage IV gallbladder cancer [J]
Sanada T, Baba H, Baba H, et al	[Curative resection of gallbladder cancer with simultaneous liver metastasis] [J]
Niguma T, Mimura T, Kojima T	Aggressive surgery to gallbladder cancer-is hepatectomy for gallbladder cancer only for negative margin? [J]
Shimizu H, Kimura F, Yoshidome H, et al	Aggressive surgical approach for stage IV gallbladder carcinoma based on Japanese Society of Biliary Surgery classification [J]
Park J S, Yoon D S, Kim K S, et al	Actual recurrence patterns and risk factors influencing recurrence after curative resection with stage II gallbladder carcinoma [J]
Sasaki R, Itabashi H, Fujita T, et al	Significance of extensive surgery including resection of the pancreas head for the treatment of gallbladder cancer - From the perspective of mode of lymph node involvement and surgical outcome [J]
Lin H-T, Liu G-J, Wu D, et al	Metastasis of primary gallbladder carcinoma in lymph node and liver [J]
Kondo S, Nimura Y, Kamiya J, et al	Mode of tumor spread and surgical strategy in gallbladder carcinoma [J]
Miyazaki M, Ito H, Nakagawa K, et al	Does aggressive surgical resection improve the outcome in advanced gallbladder carcinoma? [J]
Takayama T, Sekine T	Randomized trial of adoptive immunotherapy to reduce postsurgical recurrence of hepatocellular carcinoma [J]
Zuo J-H, Che X-Y, Tan B-B, et al	Association between Pre-operative Body Mass Index and Surgical Infection in Perihilar Cholangiocarcinoma Patients Treated with Curative Resection: A Multi-center Study [J]
Yu M, Lu L, Wu R	Perihilar cholangiocarcinoma resection: Is it beneficial for survival in elderly patients? [J]
Yasukawa K, Shimizu A, Kubota K, et al	The survival benefit of surgery for perihilar cholangiocarcinoma in octogenarians: Shinshu University experience [J]
Akashi K, Ebata T, Mizuno T, et al	Surgery for perihilar cholangiocarcinoma from a viewpoint of age: Is it beneficial to octogenarians in an aging society? [J]
Takahashi Y, Ebata T, Yokoyama Y, et al	Surgical treatment of perihilar cholangiocarcinoma in octogenarians: a single center experience [J]
Puhalla H, Schuell B, Pokorny H, et al	Treatment and outcome of intrahepatic cholangiocellular carcinoma [J]
Zeng X, Deng H, Dong Y, et al	A pilot study of virtual liver segment projection technology in subsegment-oriented laparoscopic anatomical liver resection when indocyanine green staining fails (with video) [J]
Yang C, Tan J, Chen Y, et al	Prediction of late recurrence after curative-intent resection using MRI-measured spleen volume in patients with hepatocellular carcinoma and cirrhosis [J]
Xia F, Zhang Q, Xia G, et al	A pathologic scoring system for predicting postoperative prognosis in patients with ruptured hepatocellular carcinoma [J]
Wei Y, Shan L, Qinghua R, et al	Hepatectomy for multifocal hepatoblastoma: A single-center report [J]
Wang J, Luo H, Yi L, et al	Downstaging and laparoscopic hepatectomy plus intraoperative radiofrequency ablation for the treatment of initially unresectable multifocal hepatocellular carcinomas [J]
Wang F, Lu J, Yang T, et al	Perioperative Changes in Serum Transaminase Levels: Impact on Postoperative Morbidity Following Liver Resection of Hepatocellular Carcinoma [J]
Wang F, Guglielmi A, Ruff S M, et al	Perioperative changes of serum transaminase levels following hepatic resection for liver cancer [Z]
Vaghiri S, Prassas D, Mustafov O, et al	Which factors predict tumor recurrence and survival after curative hepatectomy in hepatocellular carcinoma? Results from a European institution [J]
Vaghiri S, Lehwald-Tywuschik N, Alexander A, et al	FACTORS ASSOCIATED WITH PROLONGED DISEASE- FREE AND OVERALL SURVIVAL FOLLOWING CURATIVE HEPATIC RESECTION FOR HEPATOCELLULAR CARCINOMA: AN OBSERVATIONAL STUDY [J]
Sucandy I, Ross S, Christodoulou M, et al	A decade experience of 500 robotic hepatectomies from a single tertiary hepatobiliary center [Z]
Soyama A, Yamamoto H, Eguchi S, et al	Short-term outcomes after liver resection with vascular reconstruction: Results from a study with the National Clinical Database of Japan [J]
Sijberden J P, Hoogteijling T J, Aghayan D, et al	Robotic Versus Laparoscopic Liver Resection in Various Settings: An International Multicenter Propensity Score Matched Study of 10,075 Patients [J]
Sijberden J, Kuemmerli C, Ratti F, et al	Laparoscopic versus open parenchymal preserving liver resections posterosuperior segments (ORANGE segments): a multicentre, patient-blinded, randomised controlled trial [J]
Shi R, Wang J, Zeng X, et al	Effect of anatomical liver resection on early postoperative recurrence in patients with hepatocellular carcinoma assessed based on a nomogram: a single-center study in China [J]
She S, Shi J, Zhu J, et al	Impact of inflammation and the immune system on hepatocellular carcinoma recurrence after hepatectomy [J]
Ran Z K, Tang H W, Cao Y B, et al	[A retrospective study of postoperative adjuvant therapy following immunotherapy combined with targeted therapy and sequential curative surgical procedures for initially unresectable hepatocellular carcinoma] [J]
Procopio F, Mauri G, Milana F, et al	ICG-Enhanced Compression Anatomical Segment 7 Segmentectomy in Laparoscopic and Robotic Approach [J]
Pan X, Hu E, Zhou Y, et al	The prognostic nutritional index as a predictor of efficacy and early recurrence for adjuvant transarterial chemoembolization in hepatocellular carcinoma [J]
Okuda Y, Kubota T	Laparoscopic isolated segment 1 liver resection utilizing modified hanging maneuver [J]
Ni Q, Jia H, Zhang Y, et al	Treatment and prognosis study of spontaneous rupture hemorrhage in hepatocellular carcinoma: Recommendations for adding the A1 stage to the BCLC staging system [J]
Nguyen T G, Nguyen T K, Nguyen H H, et al	Parenchymal-sparing anatomical hepatectomy based on portal ramification of the right anterior section: A prospective multicenter experience with short-term outcomes [J]
Ng I a T, Tan H J, Chiow A K H, et al	Surgical management of rare hepatobiliary sarcomas in a regional teaching hospital: a collaborative model for optimal care with case studies [J]
Mu F, Hu L-S, Xu K, et al	Perioperative remedial antiviral therapy in hepatitis B virus-related hepatocellular carcinoma resection: How to achieve a better outcome [J]
Ming K, Xie W, Chen J, et al	Neo-adjuvant tislelizumab combined with lenvatinib treatment for resectable, recurrent hepatocellular carcinoma [J]
Maffeis F, Velkoski J, Narisetty P, et al	Robotic right adrenalectomy for a complex oncological case [J]
Livin M, Maillot B, Tzedakis S, et al	Indocyanine Green Fluorescence Imaging-Guided Laparoscopic Right Posterior Sectionectomy with Glissonean Approach and Modified Hanging Maneuver [J]
Liu Z, Mao Y, Liu L, et al	Preoperative CT features for characterization of vessels that encapsulate tumor clusters in hepatocellular carcinoma [J]
Liang Y, Zhong D, Zhang Z, et al	Impact of preoperative antiviral therapy on the prognosis of hepatitis B virus-related hepatocellular carcinoma [J]
Kokudo N, Kokudo T, Song P, et al	Role of liver resection in the era of advanced systemic therapy for hepatocellular carcinoma [J]
Kato Y, Sugioka A, Kojima M, et al	Impact of Minimally Invasive Surgery on Anatomic Liver Segmentectomy Using the Extrahepatic Glissonean Approach [J]
Kagoura M, Kobayashi S, Kojima M, et al	Survival outcome of patient with pT1N0 biliary tract cancer treated with surgery alone [J]
Huang K, Qian T, Chen W, et al	The role of adjuvant transcatheter arterial chemoembolization following repeated curative resection/ablation for hepatocellular carcinoma with early recurrence: a propensity score matching analysis [J]
Hołówko W, Serednicki W, Bartkowiak M, et al	Early adoption of laparoscopic liver surgery in Poland: a national retrospective cohort study [J]
Ghamarnejad O, Sahan L-A, Kardassis D, et al	Technical aspects and learning curve of complex laparoscopic hepatectomy: how we do it [J]
Ganjouei A A, Wang J, Chung C, et al	Outcomes after minimally invasive incision-dominant hepatectomy: insights from the amiles database [Z]
Fichtinger R S, Aldrighetti L A, Abu Hilal M, et al	Laparoscopic Versus Open Hemihepatectomy: The ORANGE II PLUS Multicenter Randomized Controlled Trial [J]
Dupré A, Buiron C, De Crignis L, et al	Laparoscopic Extended Segmentectomy VIII Guided by Three-Dimensional Reconstruction and Hepatic Veins with a Cranio-Caudal Approach [J]
Dugan M M, Sucandy I, Ross S B, et al	Analysis of survival outcomes following robotic hepatectomy for malignant liver diseases [J]
Christodoulou M, Pattilachan T M, Ross S B, et al	A decade of experience with 530 minimally invasive robotic hepatectomies from a single tertiary hepatobiliary center: analysis of short-term outcomes and oncologic survival [J]
Chen H, Ye H, Ye L, et al	Novel nomograms based on microvascular invasion grade for early-stage hepatocellular carcinoma after curative hepatectomy [J]
Chand J T, Appukuttan M, Dr A, et al	Successful resection of Giant Hepatic cystic Angiosarcoma- first case in the world literature [Z]
Zuo D, Li Y, Liu H, et al	Value of Non-tumoral Liver Volume in the Prognosis of Large Hepatocellular Carcinoma Patients After R0 Resection [J]
Zhu X-D, Huang C, Shen Y-H, et al	Hepatectomy After Conversion Therapy Using Tyrosine Kinase Inhibitors Plus Anti-PD-1 Antibody Therapy for Patients with Unresectable Hepatocellular Carcinoma [J]
Zhang K, Zhang L, Li W-C, et al	Radiomics nomogram for the prediction of microvascular invasion of HCC and patients' benefit from postoperative adjuvant TACE: a multi-center study [J]
Zhang B, Shi X, Cui K, et al	Real-world practice of conversion surgery for unresectable hepatocellular carcinoma - a single center data of 26 consecutive patients [J]
Yang Y, Mao S, Fang J, et al	Macrotrabecular-massive subtype-based nomogram to predict early recurrence of hepatocellular carcinoma after surgery [J]
Yang C, Wang H, Liu J, et al	Pre- to postoperative alpha-fetoprotein ratio-based nomogram to predict tumor recurrence in patients with hepatocellular carcinoma [J]
Yan W-T, Li C, Yao L-Q, et al	Predictors and long-term prognosis of early and late recurrence for patients undergoing hepatic resection of hepatocellular carcinoma: a large-scale multicenter study [J]
Yamada S, Motegi H, Kurihara Y, et al	A resected case of acinar cell carcinoma of the pancreas with liver metastasis following chemotherapy using modified FOLFIRINOX [J]
Xu X-F, Diao Y-K, Zeng Y-Y, et al	Association of severity in the grading of microvascular invasion with long-term oncological prognosis after liver resection for early-stage hepatocellular carcinoma: a multicenter retrospective cohort study from a hepatitis B virus-endemic area [J]
Xu S, Hu C, Jiang Z, et al	In vivo total or partial hepatectomy followed by ex vivo liver resection and autotransplantation for malignant tumors: a single center experience [J]
Xu J-X, Qin S-L, Wei H-W, et al	Prognostic factors and an innovative nomogram model for patients with hepatocellular carcinoma treated with postoperative adjuvant transarterial chemoembolization [J]
Xia F, Zhang Q, Zheng J, et al	Risk Factors of Positive Resection Margin in Hepatectomy for Resectable Ruptured Hepatocellular Carcinoma: Risk Prediction and Prognosis [J]
Wen H, Cheng N, Tang J, et al	Application of the En Bloc Concept Combined with Anatomic Resection in Laparoscopic Hepatectomy [J]
Wang X, Li J, Cao J, et al	Approaches of laparoscopic anatomical liver resection of segment 8 for hepatocellular carcinoma: a retrospective cohort study of short-term results at multiple centers in China [J]
Wang M-D, Tang S-C, Li C, et al	Association of Concurrent Metabolic Syndrome with Long-term Oncological Prognosis Following Liver Resection for Hepatocellular Carcinoma Among Patients with Chronic Hepatitis B Virus Infection: A Multicenter Study of 1753 Patients [J]
Wang J-H, Li X-S, Tang H-S, et al	Vessels that encapsulate tumor clusters (VETC) pattern predicts the efficacy of adjuvant TACE in hepatocellular carcinoma [J]
Wang J, Xu J, Lei K, et al	Laparoscopic left hemihepatectomy guided by real-time indocyanine green fluorescence imaging using the arantius-first approach [J]
Wang J, Luo H, Yi L, et al	Downstaging and laparoscopic hepatectomy plus intraoperative radiofrequency ablation for the treatment of initially unresectable multifocal hepatocellular carcinomas [J]
Wang D, Xiao M, Wan Z-M, et al	Surgical treatment for recurrent hepatocellular carcinoma: Current status and challenges [J]
Tu X, Zhang J, Li M, et al	Development and Validation of a Prediction Model for Hepatitis B Virus-Related Hepatocellular Carcinoma Patients Receiving Postoperative Adjuvant Transarterial Chemoembolization [J]
Thillai M, Healey A J	Malignant tumours of the liver [J]
Tashiro Y, Aoki T, Kusano T, et al	Simultaneous tumor identification, cholangiography, and securing surgical margin for recurrence of hepatocellular carcinoma using the Medical Imaging Projection System [J]
Sun H, Wang H, Wang Y, et al	Adjuvant transarterial chemoembolization timing after radical resection is an independent prognostic factor for patients with hepatocellular carcinoma [J]
Podluzhnyi D V, Patyutko Y U I, Kotelnikov A G, et al	ALPPS technique for two-stage liver resections: immediate and long-term results [J]
Papamattheou E, Chorianopoulou E, Katsaros I, et al	SURGICAL TREATMENT of LIVER METASTASIS and LOCAL RECURRENCE from RECTOVAGINAL EXTRAGASTROINTESTINAL TUMOR, CASE PRESENTATION [J]
Pagani M, De Vincenti R, Cecchi C, et al	Hepatic Resection in Patients with Colo-Rectal Liver Metastases: Surgical Outcomes and Prognostic Factors of Single-Center Experience [J]
Özdemir E, Akin M I, Dulundu E	How Does Simultaneous Colon and Liver Resection for Colon Cancer Liver Metastases Affect Postoperative Complication and Survival Rates? [J]
O'leary R J, Siegel J B, Moran R A, et al	An Early-Stage Colon Cancer Develops Intrabiliary Growth Type Metastasis 7 Years After Curative Colectomy [J]
Montalti R, Rompianesi G, Cassese G, et al	Role of preoperative 3D rendering for minimally invasive parenchyma sparing liver resections [J]
Lou L P, Zhang L Q, Liu H C	Application effect of contrast-enhanced ultrasound combined with mixed reality technology in laparoscopic anatomical hepatectomy [J]
Liu Z-H, Chai Z-T, Feng J-K, et al	A reasonable identification of the early recurrence time based on microvascular invasion for hepatocellular carcinoma after R0 resection: A multicenter retrospective study [J]
Lim E, Kim J W	COMPARISON OF THE EFFECTS OF ENTECAVIR AND TENOFOVIR DISOPROXIL FUMARATE ON RECURRENCE OF HEPATOCELLULAR CARCINOMA AFTER CURATIVE RESECTION IN CHRONIC HEPATITIS B [J]
Li X, Zhang W, Hu B, et al	Clinical efficacy of sequential surgery after immune and targeted therapy in downstaging initially un-resectable hepatocellular carcinoma [J]
Li P, Yu J, Chen G, et al	Tenofovir yields a lower tumour recurrence and a better survival benefit than entecavir for HBV-related hepatocellular carcinoma patients after curative resections: a propensity score matching study [J]
Li H-M, Huang W, Hu C, et al	Prognostic Factors for Patients with Proliferative Hepatocellular Carcinoma After Liver Resection [J]
Lelievre O, Yzhaky Shapira O, Guilbaud T, et al	Laparoscopic Anatomic Right Posterior Liver Sectionectomy (H67-RHV) [J]
Kumamoto T, Takeda K, Matsuyama R, et al	Glasgow Prognostic Score Predicts Survival and Recurrence Pattern in Patients With Hepatocellular Carcinoma After Hepatectomy [J]
Kinoshita M, Ueda D, Matsumoto T, et al	Deep Learning Model Based on Contrast-Enhanced Computed Tomography Imaging to Predict Postoperative Early Recurrence after the Curative Resection of a Solitary Hepatocellular Carcinoma [J]
Jin B, Yang M, Wang Y, et al	Safety and Perioperative Outcomes of Laparoscopic vs Open Hepatectomy of Central-Located Liver Lesions: A Multicenter, Propensity Score-Matched, Retrospective Cohort Study [J]
Jiang Z, Zhou B, Zheng X, et al	A novel method of ultrasound-guided positive staining using indocyanine green fluorescence in laparoscopic anatomical liver resection of segments VII and VIII [J]
Hołówko W, Bartkowiak M, Serednicki W, et al	Laparoscopic versus Open Major Liver Resection: An Analysis of Data from the Polish National Registry of Minimally Invasive Liver Surgery [J]
He Z, Tang D	Perioperative predictors of outcome of hepatectomy for HBV-related hepatocellular carcinoma [J]
Golriz M, Ramouz A, Ali-Hasan-Al-Saegh S, et al	Prognostic Value of Red Blood Cell Distribution Width (RDW) in the Recurrence of Hepatocellular Carcinoma Following Curative Resection [J]
Feng X, Feng G-Y, Tao J, et al	Comparison of different adjuvant therapy regimen efficacies in patients with high risk of recurrence after radical resection of hepatocellular carcinoma [J]
Feng L-H, Zhu Y-Y, Zhou J-M, et al	Adjuvant TACE may not improve recurrence-free or overall survival in HCC patients with low risk of recurrence after hepatectomy [J]
Feng G-Y, Shi Z-R, Zhao Y-F, et al	Therapeutic effect of postoperative adjuvant transcatheter arterial chemoembolization based on the neutrophil-to-lymphocyte ratio [J]
Dumronggittigule W, Han H-S, Komoltri C, et al	Laparoscopic versus open hepatectomy for large hepatocellular carcinoma: a single center propensity-score-matching comparative analysis of perioperative outcomes and long-term survival [J]
Da Silva R X S, Breuer E, Shankar S, et al	Novel Benchmark Values for Open Major Anatomic Liver Resection in Non-cirrhotic Patients: A Multicentric Study of 44 International Expert Centers [J]
Costentin C, Audureau E, Park Y N, et al	ERS: A simple scoring system to predict early recurrence after surgical resection for hepatocellular carcinoma [J]
Boubaddi M, Buc E, Maulat C, et al	Bi-embolization Porto-sus Hepatic before Extended Hepatectomy: Towards a National Registry [J]
Belli A, Cutolo C, Renato P, et al	Robotic Liver Resection for Liver Neoplasms: The G. Pascale National Cancer Center Experience [J]
Bekheit M, Grundy L, Salih A K A, et al	Post-hepatectomy liver failure: A timeline centered review [J]
Baimas-George M, Strand M S, Davis J M, et al	Future liver remnant augmentation preceding ex vivo hepatectomy with IVC replacement: a strategy to achieve R0 margins [J]
Bai S, Yang P, Wei Y, et al	Development and validation of prognostic dynamic nomograms for hepatitis B Virus-related hepatocellular carcinoma with microvascular invasion after curative resection [J]
Amygdalos I, Hitpass L, Schmidt F, et al	Survival after combined resection and ablation is not inferior to that after resection alone, in patients with four or more colorectal liver metastases [J]
Zhang Y, Lei X, Xu L, et al	Preoperative and postoperative nomograms for predicting early recurrence of hepatocellular carcinoma without macrovascular invasion after curative resection [J]
Zhang D, Huo L, Pan Y, et al	A Systemic Inflammation Response Score for Prognostic Prediction in Hepatocellular Carcinoma Patients After Hepatectomy [J]
Zeng J, Zeng J, Lin K, et al	Development of a machine learning model to predict early recurrence for hepatocellular carcinoma after curative resection [J]
Youn S Y, Kim B, Kim D H, et al	Liver Imaging-Reporting and Data System treatment response algorithm predicts postsurgical recurrence in locoregional therapy–treated hepatocellular carcinoma [J]
Yao L-Q, Chen Z-L, Feng Z-H, et al	Clinical Features of Recurrence After Hepatic Resection for Early-Stage Hepatocellular Carcinoma and Long-Term Survival Outcomes of Patients with Recurrence: A Multi-institutional Analysis [J]
Yang T, Wang M D, Liang L, et al	Prothrombin induced by vitamin K absence-II versus afetoprotein in detection of both resectable HCC and early recurrence after curative liver resection: A large-scale cohort study from China [J]
Yamamoto M, Kobayashi T, Honmyo N, et al	Liver resection is associated with good outcomes for hepatocellular carcinoma patients beyond the Barcelona Clinic Liver Cancer criteria: A multicenter study with the Hiroshima Surgical study group of Clinical Oncology [J]
Xu J-X, Xing W-T, Peng Y-C, et al	Outcomes of postoperative adjuvant transarterial chemoembolization for hepatocellular carcinoma according to the Ki67 index [J]
Xiang Y-J, Wang K, Yu H-M, et al	Hazard rate for postoperative recurrence in patients with hepatocellular carcinoma at Barcelona Clinic Liver Cancer stage 0 or A1: A multicenter observational study [J]
Xia F, Zhu P, Chen X-P, et al	Prognostic Analysis of Postoperative Survival for Ruptured Hepatocellular Carcinoma with or without Cirrhosis [J]
Wang Y, Ge H, Hu M, et al	Histological tumor micronecrosis in resected specimens after R0 hepatectomy for hepatocellular carcinomas is a factor in determining adjuvant TACE: A retrospective propensity score-matched study [J]
Wang X-H, Hu Z-L, Fu Y-Z, et al	Tenofovir vs entecavir on prognosis of hepatitis B virus-related hepatocellular carcinoma after curative resection [J]
Wang M-D, Sun L-Y, Qian G-J, et al	Prothrombin induced by vitamin K Absence-II versus alpha-fetoprotein in detection of both resectable hepatocellular carcinoma and early recurrence after curative liver resection: A retrospective cohort study [J]
Uppal M, Mohapatra V, Madhusudan K S, et al	Associating Portal Vein Embolization with Extended Resection Doesn't Improve Outcomes in Surgical Management of Locally Advanced Gall Bladder Carcinoma [J]
Tan Y, Xu Q, Wu Z, et al	Overexpression of PD-L1 is an Independent Predictor for Recurrence in HCC Patients Who Receive Sorafenib Treatment After Surgical Resection [J]
Tagaytay T G, Han D H, Chong J U, et al	Laparoscopic Minor Liver Resections for Hepatocellular Carcinoma in the Posterosuperior Segments Using the Rubber Band Technique [J]
Sun H, Zhu X, Gao Q, et al	Sintilimab combined with bevacizumab biosimilar as a conversion therapy in potentially resectable intermediate stage hepatocellular carcinoma (HCC): A phase II trial [J]
Su T S, Gong W F, Zhao C, et al	Down staging radiotherapy and surgical transformation for initially unresectable or borderline resectable hepatocellular carcinoma: A phase II study [J]
Sim J Z T, Hui T C H, Chuah T K, et al	Efficacy of texture analysis of pre-operative magnetic resonance imaging in predicting microvascular invasion in hepatocellular carcinoma [J]
Silva A N S, Greensmith M, Praseedom R K, et al	Early derangement of INR predicts liver failure after liver resection for hepatocellular carcinoma [J]
Shen Y H, Yue A M, Ju A D, et al	[Application of liver venous deprivation in secondary hepatic resection of primary liver cancer] [J]
Sakamoto Y, Shimada S, Kamiyama T, et al	Impact of comorbid renal dysfunction in patients with hepatocellular carcinoma on long-term outcomes after curative resection [J]
Ruzzenente A, Poletto E, Conci S, et al	Factors Related to Textbook Outcome in Laparoscopic Liver Resections: a Single Western Centre Analysis [J]
Regimbeau J M, Dembinski J, Pellegrin A, et al	Simultaneous laparoscopic liver resection or radiofrequency ablation by single-port approach during elective loop-ileostomy closure [J]
Peng Y, Wang Z, Qu X, et al	Transcatheter arterial embolization-salvaged ALPPS, a novel ALPPS procedure especially for patients with hepatocellular carcinoma and severe fibrosis/cirrhosis [J]
Peng S, Chen S, Hu W, et al	Combination Neoantigen-Based Dendritic Cell Vaccination and Adoptive T-Cell Transfer Induces Antitumor Responses Against Recurrence of Hepatocellular Carcinoma [J]
Patel P H, Mavroeidis V, Doyle J, et al	Mini-mesohepatectomy for tumours at the hepatocaval confluence: A cases series and review of the literature [J]
Parks L, De Villiers A A	Use of Hepatic Artery Infusion Pumps in the Treatment of Hepatic Metastases [J]
Papamichail M, Pizanias M, Heaton N D	Minimizing the risk of small-for-size syndrome after liver surgery [J]
Ng K K, Kung J W, Chong C C, et al	Comparison of Clinical Outcome between Minimally Invasive and Open Hepatectomy at High Difficulty Score for Hepatocellular Carcinoma [J]
Marcos-Santos P, Pacheco-Sánchez D, Pinto-Fuentes M P, et al	Robotic-assisted laparoscopic anatomic segment 6 liver resection [J]
Mao S, Yu X, Sun J, et al	Development of nomogram models of inflammatory markers based on clinical database to predict prognosis for hepatocellular carcinoma after surgical resection [J]
Ma L, Deng K, Zhang C, et al	Nomograms for Predicting Hepatocellular Carcinoma Recurrence and Overall Postoperative Patient Survival [J]
Luo L, He Y, Zhu G, et al	Hepatectomy After Conversion Therapy for Initially Unresectable HCC: What is the Difference? [J]
Liao R, Wei X-F, Che P, et al	Nomograms Incorporating the CNLC Staging System Predict the Outcome of Hepatocellular Carcinoma After Curative Resection [J]
Kvasivka O, Sumarokova V, Shudrak A, et al	Laparoscopic radical antegrade modular pancreatosplenectomy: Ukrainian single center experience [J]
Kongkor A, Lapisatepun W, Junrungsee S, et al	Is laparoscopic approach of hepatocellular carcinoma with bile duct tumor thrombus feasible? [J]
Knitter S, Krenzien F, Schoening W, et al	Laparoscopic posterolateral Sectionectomy in hepatocellular Carcinoma - Increasing oncological Precision by combining the Glissonean Pedicle Approach and Fluorescence Navigation [J]
Kim H I, An J, Kim J Y, et al	Postresection Period-Specific Hazard of Recurrence as a Framework for Surveillance Strategy in Patients with Hepatocellular Carcinoma: A Multicenter Outcome Study [J]
Kaibori M, Yoshii K, Matsui K, et al	Modified Albumin-Bilirubin Grade and Alpha-Fetoprotein Score (mALF Score) for Predicting the Prognosis of Hepatocellular Carcinoma after Hepatectomy [J]
Kaibori M, Hiraoka A, Matsui K, et al	Predicting Complications following Surgical Resection of Hepatocellular Carcinoma Using Newly Developed Neo-Glasgow Prognostic Score with ALBI Grade: Comparison of Open and Laparoscopic Surgery Cases [J]
Kaibori M, Hiraoka A, Iida H, et al	Comparison of the New Neo-Glasgow Prognostic Score Based on the Albumin-Bilirubin Grade with Currently Used Nutritional Indices for Prognostic Prediction following Surgical Resection of Hepatocellular Carcinoma: A Multicenter Retrospective Study in Japan [J]
Inoue Y, Suzuki Y, Ota M, et al	The Management of Recurrence of Hepatocellular Carcinoma Occurring Within 6 Months After Hepatic Resection: A Comparative Study Using a Propensity Score Matching Analysis [J]
Huang D-S, Liu T-T, Lu W-T, et al	Comparison of portal and capsular microscopic vascular invasion in the outcomes of early HCC after curative resection [J]
Hu Z, Yuan Y, Hu Z, et al	Development and Validation of Prognostic Nomograms for Hepatocellular Carcinoma After Hepatectomy Based on Inflammatory Markers [J]
Hołówko W, Bartkowiak M, Serednicki W, et al	Laparoscopic versus Open Right Hemihepatectomy: An Analysis of Data from the Polish National Registry of Minimally Invasive Liver Surgery [J]
Guo Y, Ren Y, Chen L, et al	Transarterial chemoembolization combined with camrelizumab for recurrent hepatocellular carcinoma [J]
Grinspan L T, Villanueva A	Biomarker Development Using Liquid Biopsy in Hepatocellular Carcinoma [J]
Golriz M, Ramouz A, Ali-Hasan-Al-Saegh S, et al	Prognostic Value of Red Blood Cell Distribution Width (RDW) in the Recurrence of Hepatocellular Carcinoma Following Curative Resection [J]
Feng H, Xu F, Zhao Y, et al	Prognostic value of combined inflammatory and nutritional biomarkers in HCC within the Milan criteria after hepatectomy [J]
Felli E, Bucur P, Tabchouri N, et al	LAPAROSCOPIC RESECTION FOR LARGE HEPATOCELLULAR CARCINOMAS ASSOCIATED TO MAIN PORTAL BRANCHES MACROVASCULAR THROMBOSIS: A MONOCENTRIC SERIES [J]
Chen Y, Guo D, Li X, et al	Predictors of Spontaneous Rupture of Hepatocellular Carcinoma and Clinical Outcomes Following Hepatectomy [J]
Chen X, Kuang M, Hu Z-H, et al	Prediction of post-hepatectomy liver failure and long-term prognosis after curative resection of hepatocellular carcinoma using liver stiffness measurement [J]
Chen H, Wang Y, Xie Z, et al	Application Effect of ICG Fluorescence Real-Time Imaging Technology in Laparoscopic Hepatectomy [J]
Cai H, Li W, Zhang Y, et al	Preoperative tumor abnormal protein is a promising biomarker for predicting hepatocellular carcinoma oncological outcome following curative resection [J]
Bozkurt E, Sijberden J P, Abu Hilal M	What Is the Current Role and What Are the Prospects of the Robotic Approach in Liver Surgery? [J]
Belli A, Cutolo C, Patrone R, et al	the first 100 robotic hepatic resections: early results of the first experience of Pascale hospital [J]
Bartolini I, Risaliti M, Schlegel A, et al	Extended-right hepatectomy for hilar tumors: The double hanging technique [J]
Bartolini I, Risaliti M, Santambrogio G, et al	Central hepatectomy: Indication and short-term outcomes [J]
Bai S, Hu L, Liu J, et al	Prognostic Nomograms Combined Adjuvant Lenvatinib for Hepatitis B Virus-related Hepatocellular Carcinoma With Microvascular Invasion After Radical Resection [J]
Bachellier P, Addeo P, Averous G, et al	Resection of pancreatic adenocarcinomas with synchronous liver metastases: A retrospective study of prognostic factors for survival [J]
Zhou Z, Qi L, Mo Q, et al	Effect of surgical margin on postoperative prognosis in patients with solitary hepatocellular carcinoma: A propensity score matching analysis [J]
Zhao Z, Yin Z, Pan L, et al	Robotic hepatic resection in postero-superior region of liver [J]
Zhang W, Zhang B, Chen X P	Adjuvant treatment strategy after curative resection for hepatocellular carcinoma [J]
Zhang K, Tao C, Siqin T, et al	Establishment, validation and evaluation of predictive model for early relapse after R0 resection in hepatocellular carcinoma patients with microvascular invasion [J]
Zhang H, Guo K, Sun X, et al	Impact of anesthesia methods on perioperative systemic inflammation and long-term outcomes in patients undergoing surgery for hepatocellular carcinoma: a propensity score-matched analysis [J]
Yu B, Liang H, Ye Q, et al	Establishment of a Genomic-Clinicopathologic Nomogram for Predicting Early Recurrence of Hepatocellular Carcinoma After R0 Resection [J]
Yang D, Wu H, Nong W, et al	A new model based on gamma-glutamyl transpeptidase to platelet ratio (GPR) predicts prognostic outcome after curative resection of solitary hepatocellular carcinoma [J]
Yanagaki M, Haruki K, Yasuda J, et al	The Significance of the Rapid Turnover Protein Score as a Predictor of the Long-Term Outcomes in Hepatocellular Carcinoma After Hepatic Resection [J]
Xu G, Tong J, Ji J, et al	Laparoscopic caudate lobectomy: a multicenter, propensity score-matched report of safety, feasibility, and early outcomes [J]
Xia W, Peng T, Guan R, et al	Development of a novel prognostic nomogram for the early recurrence of liver cancer after curative hepatectomy [J]
Wei H, Jiang H, Zheng T, et al	LI-RADS category 5 hepatocellular carcinoma: preoperative gadoxetic acid–enhanced MRI for early recurrence risk stratification after curative resection [J]
Wang X-H, Liu Q-B, Xiang C-L, et al	Multi-institutional validation of novel models for predicting the prognosis of patients with huge hepatocellular carcinoma [J]
Wang W, Guo Y, Zhong J, et al	The clinical significance of microvascular invasion in the surgical planning and postoperative sequential treatment in hepatocellular carcinoma [J]
Wang T, Zhu Y, Sun M, et al	Application of three-dimensional reconstruction combined with indocyanine green intraoperative navigation in diagnosis and treatment of liver cancer [J]
Wang M D, Li C, Liang L, et al	Risk Factors, Patterns and Long-Term Prognosis of Early and Late Recurrence in Patients with Hepatitis B Virus-Associated Hepatocellular Carcinoma [J]
Wang M-D, Liang L, Zhang C-W, et al	Association of postoperative biomarker response with recurrence and survival in patients with hepatocellular carcinoma and high alpha-fetoprotein expressions (> 400 ng/mL) [J]
Wang J C, Hou J Y, Chen J C, et al	Development and validation of prognostic nomograms for single large and huge hepatocellular carcinoma after curative resection [J]
Wan L, Ran B, Aji T, et al	Laparoscopic or open treatment for hepatic alveolar echinococcosis: A single-institution experience [J]
Van Der Heijde N, Ratti F, Aldrighetti L, et al	Laparoscopic versus open right posterior sectionectomy: an international, multicenter, propensity score-matched evaluation [J]
Tan Y, Xu Q, Wu Z, et al	Overexpression of PD-L1 is an Independent Predictor for Recurrence in HCC Patients Who Receive Sorafenib Treatment After Surgical Resection [J]
Shindoh J, Kobayashi Y, Okubo S, et al	Oncological Superiority of Anatomic Resection at Initial Hepatectomy for Solitary Hepatocellular Carcinoma [J]
Shin H, Cho J Y, Han H-S, et al	Risk factors and long-term implications of unplanned conversion during laparoscopic liver resection for hepatocellular carcinoma located in anterolateral liver segments [J]
Shin H, Cho J Y	Risk factors and impact of unplanned conversion during laparoscopic hepatectomy on oncologic outcomes in patients with hepatocellular carcinoma [J]
She W H, Chan A C Y, Ma K W, et al	Critical appraisal of TNM versus HKU staging system for postoperative prognostic evaluation of hepatocellular carcinoma [J]
Shao Y, Feng J, Hu Z, et al	Feasibility of pancreaticoduodenectomy with synchronous liver metastasectomy for oligometastatic pancreatic ductal adenocarcinoma - A case-control study [J]
Roy S, Paikaray S, Mohanty S, et al	Meso-hepatectomy in a Locally Advanced Carcinoma Gallbladder in 21st Century: Is it Justified? [J]
Riveros S, Irarrázaval M J, Peñailillo A, et al	Contralateral liver tumor behavior after portal embolization: are two-stage hepatectomies always justified? [J]
Radulova-Mauersberger O, Weitz J, Riediger C	Vascular surgery in liver resection [J]
Perrakis A, Rahimli M, Gumbs A A, et al	Three-Device (3D) Technique for Liver Parenchyma Dissection in Robotic Liver Surgery [J]
Nitta H, Allard M-A, Sebagh M, et al	Ideal Surgical Margin to Prevent Early Recurrence After Hepatic Resection for Hepatocellular Carcinoma [J]
Nishizawa Y, Kuramitsu K, Kido M, et al	Indication of Surgical Hepatectomy for the Patients of Hepatocellular Carcinoma with Inferior Vena Cava Tumor Thrombosis [J]
Moon J Y, Min J H, Kim Y K, et al	Prognosis after curative resection of single hepatocellular carcinoma with a focus on li-rads targetoid appearance on preoperative gadoxetic acid-enhanced mri [J]
Mochizuki S, Nakayama H, Midorikawa Y, et al	Impact of Postoperative Complications on Long-Term Survival of Hepatocellular Carcinoma Patients After Liver Resection [J]
Matsui H M, Hazama S, Nakajima M, et al	Novel adjuvant dendritic cell therapy with transfection of heat-shock protein 70 messenger RNA for patients with hepatocellular carcinoma: a phase I/II prospective randomized controlled clinical trial [J]
Mai R-Y, Zeng J, Meng W-D, et al	Artificial neural network model to predict post-hepatectomy early recurrence of hepatocellular carcinoma without macroscopic vascular invasion [J]
Lorenz E, Arend J, Franz M, et al	Robotic and laparoscopic liver resection-comparative experiences at a high-volume German academic center [J]
Liu S, Tang H, Yang Y, et al	Establishment and predictive value of an early warning system for recurrence after radical resection of BCLC stage 0 / Ahepatocellular carcinoma [J]
Liu M, Xu M, Tang T	Association between chemotherapy and prognostic factors of survival in hepatocellular carcinoma: a SEER population-based cohort study [J]
Liu L, Shui Y, Yu Q, et al	Narrow-Margin Hepatectomy Resulted in Higher Recurrence and Lower Overall Survival for R0 Resection Hepatocellular Carcinoma [J]
Linye H, Zijing X, Wei P, et al	Thymosin alpha-1 therapy improves postoperative survival after curative resection for solitary hepatitis B virus-related hepatocellular carcinoma: A propensity score matching analysis [J]
Lin W-P, Xing K-L, Fu J-C, et al	Development and Validation of a Model Including Distinct Vascular Patterns to Estimate Survival in Hepatocellular Carcinoma [J]
Lin K, Huang Q, Wang L, et al	Pre- and Postoperative Models for Prediction of Recurrence in Non-B, Non-C Hepatocellular Carcinoma [J]
Liao R, Wei X F, Che P, et al	Nomograms Incorporating the CNLC Staging System Predict the Outcome of Hepatocellular Carcinoma After Curative Resection [J]
Liang L, Wang M-D, Zhang Y-M, et al	Association of Postoperative Biomarker Response with Recurrence and Survival in Patients with Hepatocellular Carcinoma and High Alpha-Fetoprotein Expressions (>400 ng/ml) [J]
Liang L, Li C, Wang M-D, et al	Development and validation of a novel online calculator for estimating survival benefit of adjuvant transcatheter arterial chemoembolization in patients undergoing surgery for hepatocellular carcinoma [J]
Li L-Q, Liang L, Sun L-Y, et al	Postoperative morbidity adversely impacts long-term oncologic prognosis following hepatectomy for hepatocellular carcinoma: A multicenter observational study [J]
Li J, Hu Z, Wang J, et al	Prophylactic Antiviral Therapy Before Hepatectomy Is Beneficial to HBV-Related Hepatocellular Carcinoma Patients with Negative HBV-DNA [J]
Kron P D, Linecker M, Kümmerli C, et al	First Analysis of d-ALPPS, a Safe Alternative to ALPPS [J]
Kobayashi Y, Shindoh J, Okubo S, et al	A Novel Scoring System for the Difficulty Level in the Lysis of Adhesions Around the Liver for Safe Repeat Hepatectomy in Patients with Hepatic Malignancies [J]
Kihara Y, Takeda Y, Ohmura Y, et al	[Laparoscopic Liver Resection for Cholangiolocellular Carcinoma-A Single Institutional Experience] [J]
Khan A R, Wei X, Xu X	Portal vein tumor thrombosis and hepatocellular carcinoma – the changing tides [J]
Kato Y, Sugioka A, Uyama I	Robotic liver resection for hepatocellular carcinoma: A focus on anatomic resection [J]
Kang M-Y, Paik J-H, Ryu C-G, et al	Adjuvant oxaliplatin-based chemotherapy effect after treatment of colorectal hepatic metastasis [J]
Jerome E, Kontis E, Papoulas M, et al	Laparoscopic right hemi-hepatectomy for HCC in child's - A chronic liver disease [J]
Issard J, Sa Cunha A, Fabre D, et al	Surgical Resection of Tumors Invading the Inferior Vena Cava at the Hepatic Vein and Thoracic Levels [J]
He L, Xia Z, Peng W, et al	Thymosin alpha-1 therapy improves postoperative survival after curative resection for solitary hepatitis B virus-related hepatocellular carcinoma A propensity score matching analysis [J]
Haentjens L, D'hondt M	Robotic two-stage hepatectomy: Right hemihepatectomy after segment 4B resection and right portal vein embolisation [J]
Gu J-H, Zhu L, Jiang T-A	Quantitative Ultrasound Elastography Methods in Focal Liver Lesions Including Hepatocellular Carcinoma From Diagnosis to Prognosis [J]
Görgec B, Benedetti Cacciaguerra A, Lanari J, et al	Assessment of Textbook Outcome in Laparoscopic and Open Liver Surgery [J]
Funamizu N, Ozaki T, Mishima K, et al	Evaluation of accuracy of laparoscopic liver mono-segmentectomy using the Glissonian approach with indocyanine green fluorescence negative staining by comparing estimated and actual resection volumes: A single-center retrospective cohort study [J]
Elshaarawy O, Aman A, Zakaria H M, et al	Outcomes of curative liver resection for hepatocellular carcinoma in patients with cirrhosis [J]
Eigeliene N, Saarenheimo J, Wichmann V, et al	Metastatic Rectal Carcinoma with Long-Term Remission due to Modern Multimodality Treatment [J]
De Bellis M, Vega E A, Kawaguchi Y, et al	Simultaneous Sigmoid Colectomy, Bilobar Liver Resection and Lung Metastasectomy via a Transdiaphragmatic Approach for Stage IV Colonic Adenocarcinoma [J]
D'hondt M, Provoost A L	Robotic central hepatectomy: technical tips and tricks [J]
D'hondt M, Provoost A L	Robotic redo hepatectomy: resection SG 4B seven years after open right hemihepatectomy [J]
Chua D W, Koh Y X, Syn N L, et al	Repeat hepatectomy versus radiofrequency ablation in management of recurrent hepatocellular carcinoma: an average treatment effect analysis [J]
Chen Z-H, Zhang X-P, Feng J-K, et al	Actual long-term survival in hepatocellular carcinoma patients with microvascular invasion: a multicenter study from China [J]
Chen Q, Li X, Zhao J, et al	What is the optimal number of neoadjuvant chemotherapy cycles for resectable colorectal liver oligometastases? [J]
Chen B, Wu J-X, Cheng S-H, et al	Phase 2 Study of Adjuvant Radiotherapy Following Narrow-Margin Hepatectomy in Patients With HCC [J]
Camerlo A, Magallon C, Vanbrugghe C, et al	Robotic hepatic parenchymal transection: a two-surgeon technique using ultrasonic dissection and irrigated bipolar coagulation [J]
Bosma N A, Cheung W Y, Thiessen M, et al	Real-World Outcomes of Oxaliplatin-Based Chemotherapy on R0 Resected Colonic Liver Metastasis [J]
Berardi G, Troisi R	Minimally Invasive Approach for Liver Resections in Patients with Hepatocellular Carcinoma and Child-Pugh B Cirrhosis: Shifting the Paradigm? Long-Term Outcomes from an International Multicentre Study [J]
Abe H, Midorikawa Y, Higaki T, et al	Magnetic resonance elastography-based prediction of hepatocellular carcinoma recurrence after curative resection [J]
Zhu Y, Gu L, Chen T, et al	Factors influencing early recurrence of hepatocellular carcinoma after curative resection [J]
Zhu H, Xing H, Yu B, et al	Long-term survival and recurrence after curative resection for hepatocellular carcinoma in patients with chronic hepatitis C virus infection: <i>a multicenter observational study from China</i> [J]
Zeng J, Zeng J, Wu Q, et al	Novel inflammation-based prognostic nomograms for individualized prediction in hepatocellular carcinoma after radical resection [J]
Zeng J, Zeng J, Lin K, et al	Development of a machine learning model to predict early recurrence for hepatocellular carcinoma after curative resection [J]
Yu J-J, Liang L, Lu L, et al	Association between body mass index and postoperative morbidity after liver resection of hepatocellular carcinoma A multicenter study of 1,324 patients [J]
Xing H, Zhang W-G, Cescon M, et al	Defining and predicting early recurrence after liver resection of hepatocellular carcinoma: a multi-institutional study [J]
Wei H, Jiang H, Liu X, et al	Can LI-RADS imaging features at gadoxetic acid-enhanced MRI predict aggressive features on pathology of single hepatocellular carcinoma? [J]
Wang W, Yang C, Zhu K, et al	Recurrence After Curative Resection of Hepatitis B Virus–Related Hepatocellular Carcinoma: Diagnostic Algorithms on Gadoxetic Acid–Enhanced Magnetic Resonance Imaging [J]
Wang M D, Li C, Liang L, et al	Risk factors, patterns and long-term prognosis of early and late recurrence in patients with hepatitis B virus-associated hepatocellular carcinoma [J]
Wang M-D, Li C, Liang L, et al	Early and Late Recurrence of Hepatitis B Virus-Associated Hepatocellular Carcinoma [J]
Wang J, Zhao J-P, Wang J-J, et al	The impact of bile leakage on long-term prognosis in primary liver cancers after hepatectomy: A propensity-score-matched study [J]
Von Felden J, Schoenlein M, Behrends B, et al	The combination of EpCAM-positive circulating tumor cells and serum AFP/AFP-L3/DCP predicts outcome after curative resection of hepatocellular carcinoma [J]
Vega E A, Nicolaescu D C, Salehi O, et al	Laparoscopic Segment 1 with Partial IVC Resection in Advanced Cirrhosis: How to Do It Safely [J]
Tsilimigras D I, Mehta R, Moris D, et al	Utilizing Machine Learning for Pre- and Postoperative Assessment of Patients Undergoing Resection for BCLC-0, A and B Hepatocellular Carcinoma: Implications for Resection Beyond the BCLC Guidelines [J]
Sun L-Y, Zhu H, Diao Y-K, et al	A novel online calculator based on albumin-bilirubin and aspartate transaminase-to-platelet ratio index for predicting postoperative morbidity following hepatectomy for hepatocellular carcinoma [J]
Sun H C, Zhu X D, Huang C, et al	Initially unresectable hepatocellular carcinoma treated by combination therapy of tyrosine kinase inhibitor and anti-PD-1 antibody followed by resection [J]
Sucher R, Guice H, Recknagel S, et al	Analysis of recent open and laparoscopic liver resections in a German high-volume liver tumor center [J]
Sotiropoulos G C, Garoufalia Z, Kostakis I D, et al	Synchronous colorectal and liver resections: Safety and efficacy of the Colon-Liver-Colon operative sequence [J]
Shinkawa H, Tanaka S, Takemura S, et al	Predictive Value of the Age-Adjusted Charlson Comorbidity Index for Outcomes After Hepatic Resection of Hepatocellular Carcinoma [J]
Serenari M, Han K-H, Ravaioli F, et al	A nomogram based on liver stiffness predicts postoperative complications in patients with hepatocellular carcinoma [J]
Sakai N, Yoshitomi H, Furukawa K, et al	Clinical outcome of surgical resection for liver metastases of biliary tract cancer [J]
Saillard C, Schmauch B, Laifa O, et al	Predicting Survival After Hepatocellular Carcinoma Resection Using Deep Learning on Histological Slides [J]
Pereira X, Mandujano C C, Romero-Velez G, et al	Laparoscopic hepatectomy for hepatocellular carcinoma: A study on the adoption at a large academic center [J]
Pan Q-Z, Liu Q, Zhou Y-Q, et al	CIK cell cytotoxicity is a predictive biomarker for CIK cell immunotherapy in postoperative patients with hepatocellular carcinoma [J]
Orue-Echebarria M I, Garciafília L, Rodriguez-Bachiller L, et al	Solitary extrapleural fibrous tumor with hepatic bilobar metastases: multimodal approach treatment [J]
Oldhafer K J, Wagner K C, Kantas A, et al	Hybrid-ALPPS followed by Ante Situm with Cardiopulmonary Bypass: Rapid Liver Augmentation and Complex Surgery [J]
Midorikawa Y, Takayama T, Higaki T, et al	High platelet count as a poor prognostic factor for liver cancer patients without cirrhosis [J]
Liu W R, Tian M X, Tang Z, et al	Nine-factor-based immunohistochemistry classifier predicts recurrence for early-stage hepatocellular carcinoma after curative resection [J]
Liu L, Shui Y, Yu Q, et al	Narrow-Margin Hepatectomy Resulted in Higher Recurrence and Lower Overall Survival for R0 Resection Hepatocellular Carcinoma [J]
Lin C Y, Lin C C, Wang C C, et al	The ALBI Grade is a Good Predictive Model for Very Late Recurrence in Patients with Hepatocellular Carcinoma Undergoing Primary Resection [J]
Krause J, Von Felden J, Casar C, et al	Hepatocellular carcinoma: Intratumoral EpCAM-positive cancer stem cell heterogeneity identifies high-risk tumor subtype [J]
Kobayashi Y, Shindoh J, Igata Y, et al	A novel scoring system for evaluating the difficulty of lysis of adhesion and surgical risk at repeat hepatectomy [J]
Kim H S, Kim S U, Kim B K, et al	Serum Wisteria floribunda agglutinin-positive human Mac-2 binding protein level predicts recurrence of hepatitis B virus-related hepatocellular carcinoma after curative resection [J]
Kawasaki Y, Iino S, Idichi T, et al	Anatomic Indications for Using Actuator-driven Pulsed Water Jet for Hepatectomy [J]
Kakisaka T, Fukai M, Banwait J K, et al	GENOMEWIDE TRANSCRIPTOMIC PROFILING IDENTIFIES A NOVEL GENE SIGNATURE FOR PREDICTING EXTRAHEPATIC METASTASIS FOLLOWING SURGERY IN HEPATOCELLULAR CARCINOMA [J]
Kakisaka T, Fukai M, Banwait J K, et al	956 GENOMEWIDE TRANSCRIPTOMIC PROFILING IDENTIFIES A NOVEL GENE SIGNATURE FOR PREDICTING EXTRAHEPATIC METASTASIS FOLLOWING SURGERY IN HEPATOCELLULAR CARCINOMA [J]
Ji G-W, Zhu F-P, Xu Q, et al	Radiomic Features at Contrast-enhanced CT Predict Recurrence in Early Stage Hepatocellular Carcinoma: A Multi-Institutional Study [J]
Jeon M Y, Kim B K, Park J Y, et al	Proposal of a New Risk Score for Patients Treated with Transarterial Chemoembolization due to Recurrent Hepatocellular Carcinoma after Curative Resection: A Multicenter Study [J]
Jayant K	Assessing Clinical Implications and Immunomodulatory Changes Following Liver Resection Using Rf-Based Device in Liver Cancer [J]
Huang J, Liu F-C, Li L, et al	Prognostic Nomogram for Hepatitis B Virus-related Hepatocellular Carcinoma With Adjuvant Transarterial Chemoembolization After Radical Resection [J]
Hack S P, Spahn J, Chen M, et al	IMbrave 050: a Phase III trial of atezolizumab plus bevacizumab in high-risk hepatocellular carcinoma after curative resection or ablation [J]
Hachiya H, Aoki T, Iso Y, et al	Effects of branched-chain amino acids on postoperative tumor recurrence in patients undergoing curative resection for hepatocellular carcinoma: A randomized clinical trial [J]
Felden J V, Schoenlein M, Behrends B, et al	The combination of EpCAM-positive circulating tumor cells and serum AFP/AFP-L3/DCP predicts outcome after curative resection of hepatocellular carcinoma [J]
Deshayes E, Piron L, Bouvier A, et al	Study protocol of the HYPER-LIV01 trial: a multicenter phase II, prospective and randomized study comparing simultaneous portal and hepatic vein embolization to portal vein embolization for hypertrophy of the future liver remnant before major hepatectomy for colo-rectal liver metastases [J]
D'hondt M, Taillieu E, De Meyere C, et al	The laparoscopic approach for two stage hepatectomy: A single center five year experience [J]
Chi Q, Shi Z, Zhang Z, et al	Outcomes of resection for hepatocellular carcinoma with macroscopic bile duct tumour thrombus: A propensity score matched study [J]
Chen Z-L, Zhang C-W, Liang L, et al	Major Hepatectomy in Elderly Patients with Large Hepatocellular Carcinoma: A Multicenter Retrospective Observational Study [J]
Chen Z-H, Zhang X-P, Lu Y-G, et al	Actual long-term survival in HCC patients with portal vein tumor thrombus after liver resection: a nationwide study [J]
Cha D I, Jang K M, Kim S H, et al	Preoperative Prediction for Early Recurrence Can Be as Accurate as Postoperative Assessment in Single Hepatocellular Carcinoma Patients [J]
Cai J, Zheng J, Xie Y, et al	A novel simple intra-corporeal Pringle maneuver for laparoscopic hemihepatectomy: how we do it [J]
Brown K G M, Koh C E	Surgical management of recurrent colon cancer [J]
Birgin E, Reissfelder C, Rahbari N N	Laparoscopic salvage resection for patients with disease progression after transarterial chemoembolization: A new treatment algorithm in primary liver cancer? [J]
Aghayan D, Barkhatov L, Kazaryan A, et al	Norwegian single centre 20 years experience in laparoscopic liver surgery: 1233 laparoscopic liver resections [J]
Zhou F, Huang H-Z, Zhou M-T, et al	Surgical Treatment and Chemotherapy of Adult Primary Liver Sarcoma: Experiences from a Single Hospital in China [J]
Zhang L, Kuang S, Chen J, et al	The Role of Preoperative Dynamic Contrast-enhanced 3.0-T MR Imaging in Predicting Early Recurrence in Patients With Early-Stage Hepatocellular Carcinomas After Curative Resection [J]
Yang T, Li C, Wang M D, et al	Effect of Preoperative Transcatheter Arterial Chemoembolization on Long-term Survival and Recurrence in Patients with Resectable Huge Hepatocelluar Carcinoma A Multicentre Retrospective Analysis [J]
Xu X-F, Xing H, Han J, et al	Risk Factors, Patterns, and Outcomes of Late Recurrence After Liver Resection for Hepatocellular Carcinoma A Multicenter Study From China [J]
Xie D-Y, Fan H-K, Ren Z-G, et al	Identifying Clonal Origin of Multifocal Hepatocellular Carcinoma and Its Clinical Implications [J]
Xi Z-F, Jeong S, Wang C-C, et al	Expression of IL-26 predicts prognosis of patients with hepatocellular carcinoma after surgical resection [J]
Wang Y, Sun K, Shen J, et al	Novel Prognostic Nomograms Based on Inflammation-Related Markers for Patients with Hepatocellular Carcinoma Underwent Hepatectomy [J]
Wang M-D, Li C, Li J, et al	Long-Term Survival Outcomes After Liver Resection for Binodular Hepatocellular Carcinoma: A Multicenter Cohort Study [J]
Vennarecci G, Ferraro D, Tudisco A, et al	The ALPPS procedure: hepatocellular carcinoma as a main indication. An Italian single-center experience [J]
Uchinaka E I, Amisaki M, Yagyu T, et al	Prognostic Significance of Pre-surgical Combined Platelet Count and Neutrophil-Lymphocyte Ratio for Patients With Hepatocellular Carcinoma [J]
Tsai M-Y, Yen Y-H, Huang P-Y, et al	The Pre- and Postoperative FIB-4 Indexes Are Good Predictors to the Outcomes of HBV-Related HCC Patients after Resection [J]
Smith N K, Demaria S, Jr., Katz D, et al	Intrathecal Morphine Administration Does Not Affect Survival After Liver Resection for Hepatocellular Carcinoma [J]
Rompteaux P, Gagnière J, Gornet J M, et al	Resection of small bowel adenocarcinoma metastases: Results of the ARCAD-NADEGE cohort study [J]
Ren Y, Fan X, Chen G, et al	Preoperative C-reactive protein/albumin ratio to predict mortality and recurrence of patients with hepatocellular carcinoma after curative resection [J]
Qin W, Wang L, Hu B, et al	A Novel Score Predicts HBV-Related Hepatocellular Carcinoma Recurrence After Hepatectomy: a Retrospective Multicenter Study [J]
Pickens R C, Baimas-George M R, Sulzer J K, et al	Inferior vena cava resection and reconstruction for abdominal malignancies: Outcomes of limited resection versus IVC replacement [J]
Padilla Rosciano A E, Lopez Basave H N, Serna Thomé M G, et al	Should Liver Metastases and Synchronous Peritoneal Carcinomatosis of Colorectal Origin Be Treated Simultaneously ? [J]
Miyachi Y, Kaido T, Yao S, et al	Bone Mineral Density as a Risk Factor for Patients Undergoing Surgery for Hepatocellular Carcinoma [J]
Marino M V, Shabat G, Guarrasi D, et al	Comparative Study of the Initial Experience in Performing Robotic and Laparoscopic Right Hepatectomy with Technical Description of the Robotic Technique [J]
Lim C, Salloum C, Chalaye J, et al	18F-FDG PET/CT predicts microvascular invasion and early recurrence after liver resection for hepatocellular carcinoma A prospective observational study [J]
Li Z-L, Yan W-T, Zhang J, et al	Identification of Actual 10-Year Survival After Hepatectomy of HBV-Related Hepatocellular Carcinoma: a Multicenter Study [J]
Li X-L, Zhu X-D, Cai H, et al	Postoperative α-fetoprotein response predicts tumor recurrence and survival after hepatectomy for hepatocellular carcinoma: A propensity score matching analysis [J]
Li M, Wang Z, Cao J, et al	Risk factors and prognosis of patients with recurrent hepatocellular carcinoma who undergo liver re-resections [J]
Li H-H, Ma L, Xiang B-D, et al	Comparison of the effect on the prognosis of HCC in terms of different surgical approaches for hepatic inflow occlusion [J]
Li C, Wang M-D, Lu L, et al	Preoperative transcatheter arterial chemoembolization for surgical resection of huge hepatocellular carcinoma (≥ 10 cm): a multicenter propensity matching analysis [J]
Le Treut Y P, Gregoire E, Fara R, et al	The technique and outcomes of central hepatectomy by the Glissonian suprahilar approach [J]
Laurenzi A, Cherqui D, Cunha A S	Laparoscopic right hepatectomy for fibrolamellar HCC [J]
Kuscher S, Kronberger I E, Loizides A, et al	Exploring the limits of hepatic surgery for alveolar echinococcosis-10-years' experience in an endemic area of Austria [J]
Kobayashi A, Kaido T, Hamaguchi Y, et al	Impact of Sarcopenic Obesity on Outcomes in Patients Undergoing Hepatectomy for Hepatocellular Carcinoma [J]
Kim S, Shin J, Kim D-Y, et al	Radiomics on Gadoxetic Acid-Enhanced Magnetic Resonance Imaging for Prediction of Postoperative Early and Late Recurrence of Single Hepatocellular Carcinoma [J]
Ji G-W, Zhu F-P, Xu Q, et al	Machine-learning analysis of contrast-enhanced CT radiomics predicts recurrence of hepatocellular carcinoma after resection: A multi-institutional study [J]
Ji F, Zhang Y, Zhu Z-B, et al	Low levels of glycoprotein 96 indicate a worse prognosis in early-stage hepatocellular carcinoma patients after hepatectomy [J]
Jeddou H, Tzedakis S, Sulpice L, et al	Resection of the Dorsal Sector of the Liver: The Anterior Transhepatic Approach [J]
Ishii N, Harimoto N, Araki K, et al	Preoperative Mac-2 binding protein glycosylation isomer level predicts postoperative ascites in patients with hepatic resection for hepatocellular carcinoma [J]
Han J, Li Z-L, Xing H, et al	The impact of resection margin and microvascular invasion on long-term prognosis after curative resection of hepatocellular carcinoma: a multi-institutional study [J]
Grimme F a B, Seesing M F J, Van Hillegersberg R, et al	Liver Resection for Hepatic Metastases from Soft Tissue Sarcoma: A Nationwide Study [J]
Greally M, Pilson K, Linehan A, et al	Indolent Nodal Relapse of Colon Carcinoma with Associated Tumor Thrombus Invading the Superior Mesenteric Vein [J]
Feng J-W, Qu Z, Wu B-Q, et al	The preoperative fibrosis score 4 predicts posthepatectomy liver failure in patients with hepatocellular carcinoma [J]
Fang Q, Xie Q-S, Chen J-M, et al	Long-term outcomes after hepatectomy of huge hepatocellular carcinoma: A single-center experience in China [J]
Elgendi A, Elshafei M, Bedewy E	Laparoscopic versus open hepatectomy for large hepatocellular carcinoma: A randomized controlled study [J]
Dong S, Chen X, Luo X, et al	Dynamic changes of circulating tumor cells before and after hepatectomy and its influence factors in patients with hepatocellular carcinoma [J]
D'hondt M, Ovaere S, Knol J, et al	Laparoscopic right posterior sectionectomy: single-center experience and technical aspects [J]
Cai H, Zhang Y, Meng F, et al	Preoperative Serum IL6, IL8, and TNF-alpha May Predict the Recurrence of Hepatocellular Cancer [J]
Braunwarth E, Primavesi F, Goebel G, et al	Is bile leakage after hepatic resection associated with impaired long-term survival? [J]
Blüthner E, Bednarsch J, Malinowski M, et al	Dynamic liver function is an independent predictor of recurrence-free survival after curative liver resection for HCC - A retrospective cohort study [J]
Aryal B, Yamakuchi M, Shimizu T, et al	Predictive value of diminished serum PDGF-BB after curative resection of hepatocellular cancer [J]
Zhou L, Wang S-B, Chen S-G, et al	Prognostic Value of ALT, AST, and AAR in Hepatocellular Carcinoma with B-Type Hepatitis-Associated Cirrhosis after Radical Hepatectomy [J]
Zheng J, Shen S, Jiang L, et al	Outcomes of anterior approach major hepatectomy with diaphragmatic resection for single huge right lobe HCC with diaphragmatic invasion [J]
Zhang H, Han J, Li Z L, et al	Sex differences in early and late recurrence after liver resection of hepatocellular carcinoma: A Multicenter Study from China [J]
Yano K, Kondo K, Nanashima A, et al	Preoperative maximal removal rate of technetium-99m-galactosyl-human serum albumin of the remnant liver is associated with postoperative tumor relapse in hepatitis C virus-related hepatocellular carcinoma [J]
Yagi R, Midorikawa Y, Moriguchi M, et al	Liver resection for recurrent hepatocellular carcinoma to improve survivability: a proposal of indicatIon criteria [J]
Xu X F, Yu J J, Li J D, et al	Risk factors, patterns, and outcomes of late recurrence after liver resection for hepatocellular carcinoma: A multicenter cohort study in 734 patients over 15 years [J]
Xu X F, Xing H, Han J, et al	Regular postoperative surveillance improves prognosis in patients with late recurrence after hepatic resection of hepatocellular carcinoma [J]
Wang H, Liu A, Bo W, et al	Fibrosis-4 Model Influences Results of Patients with Hepatocellular Carcinoma Undergoing Hepatectomy [J]
Voskanyan S E, Chuchuyev E S, Artemiyev A I, et al	[Associated Liver Partition and Portal vein ligation for Staged hepatectomy (ALPPS) in focal liver diseases management] [J]
Uchinaka E, Amisaki M, Morimoto M, et al	Utility and Limitation of Preoperative Neutrophil Lymphocyte Ratio as a Prognostic Factor in Hepatocellular Carcinoma [J]
Tzedakis S, Mimmo A, Robert A, et al	Extended Right Hepatectomy and Inferior Vena Cava Graft Replacement for En Bloc Resection of Hepatocellular Carcinoma with Cavo-Hepatic Venous Confluence Invasion [J]
Song Q, Chen X, Hu W, et al	Downregulation of epstein-barr virus-induced gene 3 is associated with poor prognosis of hepatocellular carcinoma after curative resection [J]
Shimizu T, Ishizuka M, Suzuki T, et al	The Value of the C-Reactive Protein-to-Albumin Ratio is Useful for Predicting Survival of Patients with Child-Pugh Class A Undergoing Liver Resection for Hepatocellular Carcinoma [J]
Shimagaki T, Yoshio S, Kawai H, et al	Milk fat globule EGF-8 (MFG-E8) as an early diagnostic and prognostic biomarker in patients with hepatocellular carcinoma [J]
Sasaki K, Shindoh J, Nishioka Y, et al	Postoperative low hepatitis C virus load predicts long-term outcomes after hepatectomy for hepatocellular carcinoma [J]
Sakamoto K, Nagano H	Outcomes of surgery for hepatocellular carcinoma with tumor thrombus in the inferior vena cava or right atrium [J]
Sakai N, Yoshitomi H, Furukawa K, et al	Cinical outcome of ALPPS: A single institute experience [J]
Rungsakulkij N, Suragul W, Mingphruedhi S, et al	Prognostic factors in patients with HBV-related hepatocellular carcinoma following hepatic resection [J]
Peng T, Zhao G, Wang L, et al	No impact of perioperative blood transfusion on prognosis after curative resection for hepatocellular carcinoma: a propensity score matching analysis [J]
Oh T K, Choi Y-R, Cho J Y, et al	The High-Sensitivity C-Reactive Protein/Albumin Ratio Predicts Long-Term Oncologic Outcomes after Curative Resection for Hepatocellular Carcinoma [J]
Oguro S, Yoshimoto J, Imamura H, et al	Clinical significance of macroscopic no-margin hepatectomy for hepatocellular carcinoma [J]
Nomi T, Hokuto D, Yoshikawa T, et al	A Novel Navigation for Laparoscopic Anatomic Liver Resection Using Indocyanine Green Fluorescence [J]
Noda T, Eguchi H, Wada H, et al	Short-term surgical outcomes of minimally invasive repeat hepatectomy for recurrent liver cancer [J]
Muñoz C, Hessheimer A, Molina V, et al	Lessons learned from 40 major laparoscopic hepatectomies [J]
Mlecnik B, Van Den Eynde M, Bindea G, et al	Comprehensive Intrametastatic Immune Quantification and Major Impact of Immunoscore on Survival [J]
Melandro F, Giovanardi F, Garofalo M, et al	First application of high power diode laser in hepatic resection for hepatocellular carcinoma on cirrhosis [J]
Marino M V, Glagolieva A, Guarrasi D	Robotic resection of the liver caudate lobe: technical description and initial consideration [J]
Lin M C, Peng C M, Yang Y K, et al	Robotic unroofing hepatectomy is feasible for curative resection of deep-seated hepatocellular carcinoma at couinaud segment VIII adjacent to major intrahepatic vessels [J]
Lin C W, Chen Y S, Lin C C, et al	Autophagy-related gene LC3 expression in tumor and liver microenvironments significantly predicts recurrence of hepatocellular carcinoma after surgical resection article [J]
Lim C, Bhangui P, Salloum C, et al	Impact of time to surgery in the outcome of patients with liver resection for BCLC 0-A stage hepatocellular carcinoma [J]
Liao R, Du C Y, Gong J P, et al	HBV-DNA load-related peritumoral inflammation and ALBI scores predict HBV associated hepatocellular carcinoma prognosis after curative resection [J]
Li Z, Lei Z, Xia Y, et al	Association of Preoperative Antiviral Treatment With Incidences of Microvascular Invasion and Early Tumor Recurrence in Hepatitis B Virus-Related Hepatocellular Carcinoma [J]
Lee J-M, Lee K-W, Hong S K, et al	Unusual Techniques for Preserving Surgical and Oncologic Safety in Hepatectomy of Advanced Adrenal Malignancy with Vena Cava and Liver Invasion [J]
Hu M, Hu H, Cai W, et al	The Safety and Feasibility of Three-Dimensional Visualization Technology Assisted Right Posterior Lobe Allied with Part of V and VIII Sectionectomy for Right Hepatic Malignancy Therapy [J]
He W, Zheng Y, Zou R, et al	Long- versus short-interval follow-up after resection of hepatocellular carcinoma: a retrospective cohort study [J]
Harimoto N, Hoshino H, Muranushi R, et al	Skeletal Muscle Volume and Intramuscular Adipose Tissue Are Prognostic Predictors of Postoperative Complications After Hepatic Resection [J]
Felli E, Meniconi R L, Colasanti M, et al	Complete resection of the hepatic veins: The role of right inferior vein [J]
El-Gendi A, El-Shafei M, El-Gendi S, et al	Laparoscopic Versus Open Hepatic Resection for Solitary Hepatocellular Carcinoma Less Than 5cm in Cirrhotic Patients: A Randomized Controlled Study [J]
Di Sandro S, Sposito C, Lauterio A, et al	Proposal of Prognostic Survival Models before and after Liver Resection for Hepatocellular Carcinoma in Potentially Transplantable Patients [J]
Dai W C, Chok K S H, Sin S L, et al	Impact of intraoperative blood transfusion on long-term outcomes of liver transplantation for hepatocellular carcinoma [J]
D'hondt M, Willems E, Parmentier I, et al	Pure laparoscopic liver resections in the posterosuperior segments in semiprone position: a single surgeon experience of 111 consecutive cases [J]
Chong C C-N, Cheung S T, Cheung Y-S, et al	Novel biomarkers GEP/ABCB5 regulate response to adjuvant transarterial chemoembolization after curative hepatectomy for hepatocellular carcinoma [J]
Cheung T T	Outcome analysis of pure laparoscopic hepatectomy for hcc and cirrhosis by icg immunofluorescence in. -a propensity score analysis [J]
Chang B, Shen L, Wang K, et al	High number of PD-1 positive intratumoural lymphocytes predicts survival benefit of cytokine-induced killer cells for hepatocellular carcinoma patients [J]
Cai H, Ye B G, Ao J Y, et al	High expression of S100A12 on intratumoral stroma cells indicates poor prognosis following surgical resection of hepatocellular carcinoma [J]
Beard R E, Wang Y, Khan S, et al	Laparoscopic liver resection for hepatocellular carcinoma in early and advanced cirrhosis [J]
Amisaki M, Uchinaka E, Morimoto M, et al	Post-operative albumin-bilirubin grade predicts long-term outcomes among Child–Pugh grade A patients with hepatocellular carcinoma after curative resection [J]
Amisaki M, Saito H, Tokuyasu N, et al	Prognostic value of postoperative complication for early recurrence after curative resection of hepatocellular carcinoma [J]
Alvarez F A, Castaing D, Figueroa R, et al	Natural history of portal vein embolization before liver resection: a 23-year analysis of intention-to-treat results [J]
Zhong J-H, Pan L-H, Wang Y-Y, et al	Optimizing stage of single large hepatocellular carcinoma A study with subgroup analysis by tumor diameter [J]
Zhang Y, Wang L M, Wu F, et al	[Analysis of clinicopathological features and prognosis of 98 cases of small hepatocellular carcinoma] [J]
Zhang X, Li C, Wen T, et al	Postoperative Prognostic Nutritional Index Predicts Survival of Patients with Hepatocellular Carcinoma within Milan Criteria and Hypersplenism [J]
Zhang W, Lai S-L, Chen J, et al	Validated preoperative computed tomography risk estimation for postoperative hepatocellular carcinoma recurrence [J]
Zhang C, Song Z, Yu G	High expression of Parkin predicts easier recurrence of patients with adjuvant transarterial chemoembolization [J]
Yuan B-H, Li R-H, Yuan W-P, et al	Perioperative entecavir for patients with HBV-related hepatocellular carcinoma and low levels of viral DNA: analysis using propensity score matching [J]
Xu W, Ge P, Liao W, et al	Edmondson grade predicts survival of patients with primary clear cell carcinoma of liver after curative resection: A retrospective study with long-term follow-up [J]
Wang J-H, Zhong X-P, Zhang Y-F, et al	Cezanne predicts progression and adjuvant TACE response in hepatocellular carcinoma [J]
Wakayama K, Kamiyama T, Yokoo H, et al	Huge hepatocellular carcinoma greater than 10 cm in diameter worsens prognosis by causing distant recurrence after curative resection [J]
Von Felden J, Heim D, Schulze K, et al	High expression of micro RNA-135A in hepatocellular carcinoma is associated with recurrence within 12 months after resection [J]
Tsang J S, Chok K S H, Lo C M	Role of hepatic trisectionectomy in advanced hepatocellular carcinoma [J]
Sung P S, Yang H, Na G H, et al	Long-Term Outcome of Liver Resection Versus Transplantation for Hepatocellular Carcinoma in a Region Where Living Donation is a Main Source [J]
Sun H-C, Xie L, Yang X-R, et al	Shanghai Score: A Prognostic and Adjuvant Treatment-evaluating System Constructed for Chinese Patients with Hepatocellular Carcinoma after Curative Resection [J]
Shinohara K, Ebata T, Yokoyama Y, et al	Successful local treatment for repeated hepatic recurrences of cholangiolocellular carcinoma: a report on a long-term survivor [J]
Shen Y, Zhou C, Zhu G, et al	Liver Stiffness Assessed by Shear Wave Elastography Predicts Postoperative Liver Failure in Patients with Hepatocellular Carcinoma [J]
Shen J-Y, Li C, Wen T-F, et al	Alpha fetoprotein changes predict hepatocellular carcinoma survival beyond the Milan criteria after hepatectomy [J]
Shen J, He L, Li C, et al	Nomograms to Predict the Individual Survival of Patients with Solitary Hepatocellular Carcinoma after Hepatectomy [J]
Seehofer D, Sucher R, Schmelzle M, et al	Evolution of laparoscopic liver surgery as standard procedure for HCC in cirrhosis? [J]
Sakamoto Y, Kamiyama T, Yokoo H, et al	The impact of comorbid renal insufficiency in patients with hepatocellular carcinoma on long-term outcomes after the curative resection: A single center study on 800 cases [J]
Sakai N, Shimizu H, Yoshitomi H, et al	Strategy to increase insufficient future liver remnant volume in patients with CRLM-ALPPS, 2-stage and PVE [J]
Rui S, Yan J, Zhang H, et al	Intermediate-stage hepatocellular carcinoma patients with a high HBV-DNA load may benefit from postoperative anti-hepatitis B virus therapy [J]
Qiu J-F, Ye J-Z, Feng X-Z, et al	Pre- and post-operative HBsAg levels may predict recurrence and survival after curative resection in patients with HBV-associated hepatocellular carcinoma [J]
Piyarattanawong V, Chanwat R, Bunchaliew C	Extended safe hepatic resection criteria in Hepatocellular carcinoma by modern combine test (AHR + FLR) in Thailand [J]
Ofuji K, Saito K, Suzuki S, et al	Perioperative plasma glypican-3 level may enable prediction of the risk of recurrence after surgery in patients with stage I hepatocellular carcinoma [J]
Noda T, Eguchi H, Wada H, et al	Surgical outcomes of minimally invasive repeat liver resection for recurrent primary and metastatic liver cancers [J]
Moris D, Dimitroulis D, Vernadakis S, et al	Parenchymal-sparing Hepatectomy as the New Doctrine in the Treatment of Liver-metastatic Colorectal Disease: Beyond Oncological Outcomes [J]
Matsumoto T, Kubota K, Aoki T, et al	Prognosis after non-curative resection for hepatocellular carcinoma: An analysis using nationwide survey data in Japan [J]
Margonis G A, Sasaki K, Andreatos N, et al	Prognostic impact of complications after resection of early stage hepatocellular carcinoma [J]
Manterola C, Otzen T	Associating Liver Partition and Portal Vein Ligation for Staged Hepatectomy (ALPPS) [J]
Machairas N, Prodromidou A, Molmenti E, et al	Management of liver metastases from gastrointestinal stromal tumors: Where do we stand? [J]
Lim C, Bhangui P, Salloum C, et al	Liver resection for BCLC 0-a stage hepatocellular carcinoma does time to surgery impact outcomes? [J]
Lim C, Bhangui P, Salloum C, et al	Impact of time to surgery in the outcome of patients with liver resection for BCLC 0-A stage hepatocellular carcinoma [J]
Kokudo T, Hasegawa K, Matsuyama Y, et al	Liver Resection for Hepatocellular Carcinoma Associated With Hepatic Vein Invasion: A Japanese Nationwide Survey [J]
Kim D S, Wang H J	CIinical outcomes of surgical treatment of hepatocellular carcinoma with bile duct tumor thrombi [J]
Jing C Y, Fu Y P, Zheng S S, et al	Prognostic nomogram for patients with hepatocellular carcinoma underwent adjuvant transarterial chemoembolization following curative resection [J]
Ji F, Liang Y, Fu S, et al	Prognostic value of combined preoperative prognostic nutritional index and body mass index in HCC after hepatectomy [J]
Itano O, Amemiya R, Shinoda M, et al	Pure laparoscopic hepatectomy and thrombectomy for recurrent hepatocellular carcinoma with tumor thrombus in the left hepatic duct after open left lateral hepatectomy [J]
Inoue Y, Suzuki Y, Fujii K, et al	Laparoscopic Liver Resection Using the Lateral Approach from Intercostal Ports in Segments VI, VII, and VIII [J]
Huang Z Y, Liang B Y, Zhang Z Y, et al	Histological severity of cirrhosis: A key factor affecting surgical outcomes of hepatocellular carcinoma [J]
Huang S, Xia Y, Lei Z, et al	Antiviral Therapy Inhibits Viral Reactivation and Improves Survival after Repeat Hepatectomy for Hepatitis B Virus-Related Recurrent Hepatocellular Carcinoma [J]
Hsu H-Y, Yu M-C, Lee C-W, et al	RAM score is an effective predictor for early mortality and recurrence after hepatectomy for hepatocellular carcinoma [J]
Hou H, Zhou D, Wang L, et al	Laparoscopic liver resection alleviates the postoperative liver injury for hepatocarcinoma patients [J]
Ho M-H, Chen T-W, Ou K-W, et al	Rescue strategy for advanced liver malignancy with retrohepatic inferior vena cava thrombi: experience to promote surgical oncological benefit [J]
Hidetoshi N, Antoine A M, Mylène S, et al	Analysis of risk factors of early recurrence and ideal surgical margin for hepatocellular carcinoma [J]
Griseri G, Ceriotti M, Percivale A, et al	Two-stage hepatectomy in two regional district community hospitals: perioperative safety and long-term survival [J]
Goumard C, Komatsu S, Brustia R, et al	Technical feasibility and safety of laparoscopic right hepatectomy for hepatocellular carcinoma following sequential TACE–PVE: a comparative study [J]
Fuks D, Aldrighetti L, Jiao L R, et al	Laparoscopic Management of Hepatocellular Carcinoma: A Critical Reappraisal [J]
Fu Y-P, Yi Y, Huang J-L, et al	Prognostic Nomograms Stratify Survival of Patients with Hepatocellular Carcinoma Without Portal Vein Tumor Thrombosis After Curative Resection [J]
Feng L-H, Dong H, Lau W-Y, et al	Novel microvascular invasion-based prognostic nomograms to predict survival outcomes in patients after R0 resection for hepatocellular carcinoma [J]
Elshamy M, Takahashi H, Akyuz M, et al	Evolution of a laparoscopic liver resection program: an analysis of 203 cases [J]
Dai X-M, Huang T, Yang S-L, et al	Peritumoral EpCAM Is an Independent Prognostic Marker after Curative Resection of HBV-Related Hepatocellular Carcinoma [J]
Dai X, Xue J, Hu J, et al	Positive Expression of Programmed Death Ligand 1 in Peritumoral Liver Tissue is Associated with Poor Survival after Curative Resection of Hepatocellular Carcinoma [J]
Dai W C, Chok K S H, Cheung T T, et al	Hepatopancreatoduodenectomy for advanced hepatobiliary malignancies: a single-center experience [J]
Chong C C-N, Wong G L-H, Chan A W-H, et al	Liver stiffness measurement predicts high-grade post-hepatectomy liver failure: A prospective cohort study [J]
Chok K S H, Chan M M Y, Dai W C, et al	Survival outcomes of hepatocellular carcinoma resection with postoperative complications - a propensity-score-matched analysis [J]
Cho J Y, Han H-S, Choi Y, et al	Association of Remnant Liver Ischemia With Early Recurrence and Poor Survival After Liver Resection in Patients With Hepatocellular Carcinoma [J]
Cheung Y S, San Lai P B, Tak Ip P C, et al	Can We Use ALBI Grade to Predict Post-Hepatectomy Mortality for Hepatocellular Carcinoma? [J]
Cheung T T	The role of augmented reality by ICG immunofluorescence in pure laparoscopic hepatectomy for HCC and cirrhosis: A propensity score analysis [J]
Chen K H, Siow T F, Chio U C, et al	Laparoscopic central hepatectomy: A parenchyma sparing alternative [J]
Bhagwandin S, Wang Q, Luan W, et al	Post-operative AFP identifies a subset of patients at high risk of early recurrence in hepatitis b-associated hepatocellular carcinoma [J]
Al Hasan I, Tun-Abraham M E, Wanis K N, et al	Optimizing associated liver partition and portal vein ligation for staged hepatectomy outcomes: Surgical experience or appropriate patient selection? [J]
Zhou Y, Wang B, Wu J, et al	Association of preoperative EpCAM Circulating Tumor Cells and peripheral Treg cell levels with early recurrence of hepatocellular carcinoma following radical hepatic resection [J]
Zheng H, Yang Y, Wang M-C, et al	Low CDX1 expression predicts a poor prognosis for hepatocellular carcinoma patients after hepatectomy [J]
Yu Y-Q, Li J, Liao Y, et al	The preoperative alkaline phosphatase-to-platelet ratio index is an independent prognostic factor for hepatocellular carcinoma after hepatic resection [J]
Yi N J, Kim H S, Jeong J, et al	The fate of recurred hepatocellular carcinoma after curative primary liver resection [J]
Yang Y-T, Wang Z-S, Wu L-Q	Preoperative levels of serum alanine aminotransferase conducive to predicting recurrence of HBV-related hepatocellular carcinoma after R0 resection [J]
Yang T, Shen F, Schwartz M	Reply to "Association of blood transfusion during resection for hepatocellular carcinoma with postoperative recurrence and overall survival: A cautionary comment" [J]
Yang H-J, Guo Z, Yang Y-T, et al	Blood neutrophil-lymphocyte ratio predicts survival after hepatectomy for hepatocellular carcinoma: A propensity score-based analysis [J]
Wang M, Li C, Wen T-F, et al	Postoperative Low Absolute Lymphocyte Counts may Predict Poor Outcomes of Hepatocellular Carcinoma After Liver Resection [J]
Viganò L, Torzilli G, Cimino M, et al	Drop-out between the two liver resections of two-stage hepatectomy. Patient selection or loss of chance? [J]
Treska V, Ferda J, Daum O, et al	Intrahepatic biliary cystadenoma-diagnosis and treatment options [J]
Toyoda H, Kumada T, Tada T, et al	Serum WFA+ -M2BP levels as a prognostic factor in patients with early hepatocellular carcinoma undergoing curative resection [J]
Suzuki T, Shimizu T, Ishizuka M, et al	The preoperative globulin-to-albumin ratio, a novel inflammation-based prognostic system, predicts survival after curative resection for patients with hepatocellular carcinoma [J]
Shi H-J, Jin C, Fu D-L	Preoperative evaluation of pancreatic ductal adenocarcinoma with synchronous liver metastasis: Diagnosis and assessment of unresectability [J]
Seesing M F J, Tielen R, Van Hillegersberg R, et al	Resection of liver metastases in patients with gastrointestinal stromal tumors in the imatinib era: A nationwide retrospective study [J]
Seehofer D, Sucher R, Schmidt S C, et al	Evolution of laparoscopic liver surgery as standard procedure for HCC in cirrhosis [J]
Salloum C, Hentati H, Lim C, et al	Robot-assisted laparoscopic hepatectomy for hepatocellular carcinoma: The henri-mondor experience [J]
Qu L-S, Zhang H-F	Significance of viral status on prognosis of hepatitis B-related hepatocellular carcinoma after curative resection in East Asia [J]
Peng W, Li C, Wen T-F, et al	Postoperative prognostic nutritional index change is an independent predictor of survival in patients with small hepatocellular carcinoma [J]
Ostapoff K T, Attwood K, Kurenov S, et al	A risk calculator for oncological outcomes in patients considering hepatic resection for hepatocellular carcinoma [J]
Maruo H, Usui Y	[A Case of Synchronous Vp3 Hepatocellular Carcinoma and Prostate Cancer Accompanied by Bone Metastases] [J]
Margonis G A, Kim Y, Prescott J D, et al	Adrenocortical Carcinoma: Impact of Surgical Margin Status on Long-Term Outcomes [J]
Liu Y, Wang Z-X, Cao Y, et al	Preoperative inflammation-based markers predict early and late recurrence of hepatocellular carcinoma after curative hepatectomy [J]
Lim S J M, Iyer N G, Ooi L L, et al	Metastasectomy for metachronous pulmonary and hepatic metastases from nasopharyngeal carcinoma: Report of 6 cases and review of the literature [J]
Liao W, Wang Y, Liao Y, et al	Preoperative Aspartate Aminotransferase to White Blood Cell Count Ratio Predicting Postoperative Outcomes of Hepatocellular Carcinoma [J]
Li Z, Zhao X, Jiang P, et al	HBV is a risk factor for poor patient prognosis after curative resection of hepatocellular carcinoma: A retrospective case-control study [J]
Li T, Wang S-K, Zhou J, et al	Positive HBcAb is associated with higher risk of early recurrence and poorer survival after curative resection of HBV-related HCC [J]
Lai E C H, Chung Ngai T	Long-term Survival Analysis of Robotic Versus Conventional Laparoscopic Hepatectomy for Hepatocellular Carcinoma: A Comparative Study [J]
Kobayashi A, Kaido T, Hamaguchi Y, et al	Impact of postoperative changes in sarcopenic factors on outcomes after hepatectomy for hepatocellular carcinoma [J]
Kim J D, Choi D L	Bisegmentectomy 7e8: A safe and effective alternative to right hepatectomy [J]
Huang L-F, Xing X, Wu D, et al	A novel scoring system predicts adjuvant chemolipiodolization benefit for hepatocellular carcinoma patients after hepatectomy [J]
Hau H M, Tautenhahn H M, Schmelzle M, et al	Current strategies for preoperative conditioning of the liver to expand criteria for resectability of hepatic metastases [J]
Goumard C, Shohei K, Brustia R, et al	A comparative study of laparoscopic vs open right hepatectomy for HCC following tace-PVE [J]
Godbout M P, Rousseau J D, Bégin A	Liver resection for colorectal hepatic metastases: an evaluation of long-term disease-free survival and adherence to management recommendations [J]
Gao F, Zhu H-K, Zhu Y-B, et al	Predictive value of tumor markers in patients with recurrent hepatocellular carcinoma in different vascular invasion pattern [J]
Fung A K Y, Chong C, Lee K F, et al	Outcomes of emergency and interval hepatectomy for ruptured resectable hepatocellular carcinoma: A single tertiary referral centre experience [J]
Fu Y-P, Yi Y, Cai X-Y, et al	Overexpression of interleukin-35 associates with hepatocellular carcinoma aggressiveness and recurrence after curative resection [J]
Fu Y-P, Ni X-C, Yi Y, et al	A Novel and Validated Inflammation-Based Score (IBS) Predicts Survival in Patients With Hepatocellular Carcinoma Following Curative Surgical Resection: A STROBE-Compliant Article [J]
Fei G X, Cui L J, Cao M L, et al	Influences of platelet and platelet-derived 5-hydroxytryptamine on prognosis of early stage hepatocellular carcinoma patients following curative resection: A prospective cohort study [J]
Essa E S, Montaser B A, Badawy M T, et al	DKK1 in relation to HCV induced liver cirrhosis and HCV induced HCC curative resection [J]
Dasari B V, Bell R, Hidalgo E, et al	Margin status is a predictor of long-term survival following resection of non-colorectal, non-net liver metastases [J]
D'hondt M, Yoshihara E, Devriendt D, et al	Pure laparoscopic liver resections in the posterosuperior segments in semiprone position. Single center experience and analysis of learning curve [J]
Cipriani F, Rawashdeh M, Francone E, et al	Laparoscopic liver resection of segment 1 for malignant lesions in three different clinical settings [J]
Chok K S, Chan M Y, Cheung T T, et al	Survival outcomes on resection of hepatocellular carcinoma with postoperative complications-a propensity score-matched analysis [J]
Azoulay D, Salloum C, De Angelis N	Laparoscopic vs. Open liver resection for hepatocellular carcinoma of cirrhotic liver: A case-control study [J]
Aisu Y, Furuyama H, Hori T, et al	Solitary metastasis to a distant lymph node in the descending mesocolon after primary resection for hepatocellular carcinoma: Is surgical resection valid? [J]
Zhou Y-M, Zhang X-F, Li B, et al	Postoperative complications affect early recurrence of hepatocellular carcinoma after curative resection [J]
Zhang J, Jiang T-Y, Jiang B-G, et al	RMP predicts survival and adjuvant TACE response in hepatocellular carcinoma [J]
Zhang B, Liu K, Zhang J, et al	Glutamine synthetase predicts adjuvant TACE response in hepatocellular carcinoma [J]
Zeng H, Xu L B, Wen J M, et al	Hepatocellular carcinoma with bile duct tumor thrombus: a clinicopathological analysis of factors predictive of recurrence and outcome after surgery [J]
Xiao L, Xiang L-J, Li J-W, et al	Laparoscopic versus open liver resection for hepatocellular carcinoma in posterosuperior segments [J]
Wu X, Li B, Qiu J, et al	Hepatectomy Versus Hepatectomy With Lymphadenectomy in Hepatocellular Carcinoma <i>A Prospective</i>, <i>Randomized Controlled Clinical Trial</i> [J]
Wiederkehr J C, Avilla S G, Mattos E, et al	Associating liver partition with portal vein ligation and staged hepatectomy (ALPPS) for the treatment of liver tumors in children [J]
Tielen R, Seesing M, Van Hillegersberg R, et al	Resection of liver metastasis in patients with gastrointestinal stromal tumors in the imatinib era: A nationwide retrospective study [J]
Soubrane O, Schwarz L, Cauchy F, et al	A Conceptual Technique for Laparoscopic Right Hepatectomy Based on Facts and Oncologic Principles <i>The Caudal Approach</i> [J]
Sohn W, Paik Y H, Cho J Y, et al	Influence of hepatitis B virus reactivation on the recurrence of HBV-related hepatocellular carcinoma after curative resection in patients with low viral load [J]
Shimizu Y, Ando K, Oda K, et al	[A Case of Sigmoid Colon Cancer with Synchronous Liver Metastasis, Treated with Laparoscopic Liver Resection after SOX plus BV Chemotherapy] [J]
Shim J H, Jun M-J, Han S, et al	Prognostic Nomograms for Prediction of Recurrence and Survival After Curative Liver Resection for Hepatocellular Carcinoma [J]
Qiu S-J, Zhou Z-G, Shen F, et al	A multicenter, randomized, observation-controlled clinical trial to evaluate the efficacy and safety of thymalfasin adjuvant therapy in patients with HBV-related HCC after curative resection - first announcement of the protocol [J]
Peng W, Li C, Zhu W-J, et al	Prognostic value of the platelet to lymphocyte ratio change in liver cancer [J]
Omichi K, Shindoh J, Yamamoto S, et al	Postoperative Outcomes for Patients with Non-B Non-C Hepatocellular Carcinoma: A Subgroup Analysis of Patients with a History of Hepatitis B Infection [J]
Nakamura K, Beppu T, Hayashi H, et al	Recurrence-free survival of a hepatocellular carcinoma patient with tumor thrombosis of the inferior vena cava after treatment with sorafenib and hepatic resection [J]
Mise Y, Kopetz S, Mehran R J, et al	Is Complete Liver Resection Without Resection of Synchronous Lung Metastases Justified? [J]
Ma S-L, Lv Y, Jiang J-H	Efficacy of combined adjuvant transarterial chemoembolization and antiviral therapy in patients with HBV-related hepatocellular carcinoma after surgery [J]
Liu H-T, Cheng S-B, Wu C-C, et al	Impact of Severe Oesophagogastric Varices on Liver Resection for Hepatocellular Carcinoma in Cirrhotic Patients [J]
Lin X-K, Zhang Q, Yang W-L, et al	Primary gastrointestinal stromal tumor of the liver treated with sequential therapy [J]
Lin Q, Ye Q, Zhu D, et al	Comparison of minimally invasive and open colorectal resections for patients undergoing simultaneous R0 resection for liver metastases: a propensity score analysis [J]
Lim J H, Choi G H, Choi S H, et al	Ventral Segment-Preserving Right Hepatectomy in Patients with Hepatocellular Carcinoma [J]
Liao R, Tang Z-W, Li D-W, et al	Preoperative neutrophil-to-lymphocyte ratio predicts recurrence of patients with single-nodule small hepatocellular carcinoma following curative resection: a retrospective report [J]
Li Y, Xia Y, Li J, et al	Prognostic Nomograms for Pre- and Postoperative Predictions of Long-Term Survival for Patients Who Underwent Liver Resection for Huge Hepatocellular Carcinoma [J]
Li C, Zhang J-Y, Zhang X-Y, et al	FibroScan predicts ascites after liver resection for hepatitis B virus-related hepatocellular carcinoma: A prospective cohort study [J]
Leong W Q, Ganpathi I S, Kow A W, et al	Comparing surgical outcomes of laparoscopic versus open liver resection as a curative treatment for hepatocellular carcinoma [J]
Lee H W, Kim D Y, Kim B K, et al	Long-term outcomes of hepatocellular carcinoma after curative resection in patients with cirrhotic versus non-cirrhotic backgrounds [J]
Laca L, Dedinska I, Miklusica J, et al	Surgical treatment of hepatocellular carcinoma [J]
Kubo S, Takemura S, Tanaka S, et al	Management of hepatitis B virus infection during treatment for hepatitis B virus-related hepatocellular carcinoma [J]
Kojima H, Hatano E, Taura K, et al	Hepatic Resection for Hepatocellular Carcinoma with Tumor Thrombus in the Major Portal Vein [J]
Kobayashi T, Aikata H, Shinohara F, et al	High 18F-FDG uptake on preoperative PET-CT correlates with microvascular invasion and predicts early and massive recurrence after curative resection for early-stage hepatocellular carcinoma [J]
Kim H S, Yi N J, Jeong J, et al	The fate of recurred hepatocellular carcinoma after curative primary liver resection; are still patholgic aggressiveness and Milan criteria of the primary HCC important? [J]
Iype S, Harper S, Huguet E, et al	Salvage hepatectomy in failed portal vein embolisation [J]
Hwang S, Lee Y-J, Kim K-H, et al	Long-Term Outcome After Resection of Huge Hepatocellular Carcinoma ≥10 cm: Single-Institution Experience with 471 Patients [J]
Huang S X, Wu Y L, Tang C W, et al	Prophylactic Hepatic Artery Infusion Chemotherapy Improved Survival after Curative Resection in Patients with Hepatocellular Carcinoma [J]
Huang G, Lau W Y, Wang Z-G, et al	Antiviral Therapy Improves Postoperative Survival in Patients With Hepatocellular Carcinoma <i>A Randomized Controlled Trial</i> [J]
Heuer M, Alesina P F, Hinrichs J, et al	[Laparoscopic liver resection : A retrospective analysis of 94 clinical cases] [J]
Harimoto N, Shirabe K, Ikegami T, et al	Postoperative complications are predictive of poor prognosis in hepatocellular carcinoma [J]
Furtado R V, Ha L, Clarke S, et al	Adjuvant Iodine (131) Lipiodol after Resection of Hepatocellular Carcinoma [J]
Fu Y P, Ni X C, Yi Y, et al	A novel and validated inflammation based score (IBS) derived from neutrophil to lymphocyte ratio predicts survival in patients with hepatocellular carcinoma following curative surgical resection [J]
Dokmak S, Aussilhou B, Sauvanet A, et al	Parietal Peritoneum as an Autologous Substitute for Venous Reconstruction in Hepatopancreatobiliary Surgery [J]
Coles S R, Besselink M G, Serin K R, et al	Total laparoscopic management of lesions involving liver segment 7 [J]
Choi G H, Kim G I, Yoo J E, et al	Increased Expression of Circulating Cancer Stem Cell Markers During the Perioperative Period Predicts Early Recurrence After Curative Resection of Hepatocellular Carcinoma [J]
Chan A, Dai J, Cheung T T, et al	Associating liver partition and portal vein ligation for staged hepatectomy (ALPPS) in patients with small-for-size future liver remnant and chronic liver diseases [J]
Bang H, Ha S Y, Hwang S H, et al	Expression of PEG10 Is Associated with Poor Survival and Tumor Recurrence in Hepatocellular Carcinoma [J]
Zhou Y-M, Zhang X-F, Li B, et al	Prognosis After Resection of Hepatitis B Virus-Related Hepatocellular Carcinoma Originating from Non-cirrhotic Liver [J]
Zhou L, Liao Y, Yin P, et al	Metabolic profiling study of early and late recurrence of hepatocellular carcinoma based on liquid chromatography-mass spectrometry [J]
Zhou D, Huang C, Kong L, et al	Novel therapeutic target of hepatocellular carcinoma by manipulation of macrophage colony-stimulating factor/tumor-associated macrophages axis in tumor microenvironment [J]
Yamamura K, Sugimoto H, Kanda M, et al	Comparison of inflammation-based prognostic scores as predictors of tumor recurrence in patients with hepatocellular carcinoma after curative resection [J]
Xu M, Xie F, Qian G, et al	Peritumoral ductular reaction: a poor postoperative prognostic factor for hepatocellular carcinoma [J]
Wang L, Wu F, Wu J, et al	Analysis of risk factors of recurrence of hepatocellular carcinoma after control of surgical-riskfactors [J]
Wang B-L, Tan Q-W, Gao X-H, et al	Elevated PIVKA-II is Associated with Early Recurrence and Poor Prognosis in BCLC 0-A Hepatocellular Carcinomas [J]
Vyas S, Imber C, Schipor A, et al	Associating liver partition and portal vein ligation for staged hepatectomy (ALPPS)-single centre experience [J]
Uemura M, Sasaki Y, Yamada T, et al	Serum antibody titers against hepatitis C virus and postoperative intrahepatic recurrence of hepatocellular carcinoma [J]
Sinha P K, Satuskar S, Kishore G S B, et al	Major liver resection for large, locally advanced hepatocellular carcinoma in patients with chronic liver disease [J]
Shindoh J, Tzeng C-W D, Aloia T A, et al	Safety and Efficacy of Portal Vein Embolization Before Planned Major or Extended Hepatectomy: An Institutional Experience of 358 Patients [J]
Shen S-L, Fu S-J, Huang X-Q, et al	Elevated preoperative peripheral blood monocyte count predicts poor prognosis for hepatocellular carcinoma after curative resection [J]
Schadde E, Ardiles V, Robles-Campos R, et al	Early Survival and Safety of ALPPS <i>First Report of the International ALPPS Registry</i> [J]
Peng W, Li C, Wen T-F, et al	Neutrophil to lymphocyte ratio changes predict small hepatocellular carcinoma survival [J]
Nakahira S, Takeda Y, Katsura Y, et al	Laparoscopic left hepatectomy with tumor thrombectomy in patients with hepatocellular carcinoma concomitant with advanced portal vein tumor thrombus [J]
Memeo R, De'angelis N, Pascal G, et al	Laparoscopic vs. Open liver resection for hepatocellular carcinoma of cirrhotic liver: A case-control study [J]
Machado M A, Makdissi F F, Surjan R C	Laparoscopic ALPPS [J]
Machado M A, Makdissi F F, Surjan R C	Reversal ALPPS: Left portal vein ligation with in situ splitting for two staged left trisectionectomy [J]
Lei J, Zhong J, Wang W, et al	Preoperative transcatheter arterial chemoembolization for resectable hepatocellular carcinoma: a single center analysis [J]
Lee J H, Choi G H, Han D H, et al	Does liver regeneration increase the postoperative recurrence after curative resection of hepatocellular carcinoma? [J]
Kozyrin I A, Ermakov N A, Liadov V K, et al	[Experience of two-staged liver resection (ALPPS)] [J]
Kokudo T, Hasegawa K, Yamamoto S, et al	Surgical treatment of hepatocellular carcinoma associated with hepatic vein tumor thrombosis [J]
Kobayashi S, Nagano H, Sakai D, et al	Phase I study of adjuvant gemcitabine or S-1 in patients with biliary tract cancers undergoing major hepatectomy: KHBO1003 study [J]
Kim K A, Kim M-J, Choi J-Y, et al	Detection of recurrent hepatocellular carcinoma on post-operative surveillance: comparison of MDCT and gadoxetic acid-enhanced MRI [J]
Kim J D, Choi D L, Han Y S	Bisegmentectomy 7-8: A safe and effective alternative to right hepatectomy [J]
Kim B W, Wang H J, Park Y K, et al	Systematic limited right hepatectomy according to the anterior fissure of the right liver for hepatocellular carcinoma [J]
Kaibori M, Matsui K, Ishizaki M, et al	Comparison of limited and anatomic hepatic resection for hepatocellular carcinoma with hepatitis c [J]
Kaibori M, Kubo S, Nagano H, et al	Higher Complication Rate in Hepatocellular Carcinoma Patients Undergoing Prophylactic Cholecystectomy with Curative Hepatic Resection [J]
Jung K S, Kim J H, Kim S U, et al	Liver Stiffness Value-Based Risk Estimation of Late Recurrence after Curative Resection of Hepatocellular Carcinoma: Development and Validation of a Predictive Model [J]
Jin Y-J, Lee J-W, Lee O H, et al	Transarterial chemoembolization versus surgery/radiofrequency ablation for recurrent hepatocellular carcinoma with or without microvascular invasion [J]
Jiao L, Gall T, Sodergren M	Hammersmith associating liver partition with portal vein ligation for staged hepatectomy (HALPPS) [J]
Ishii T, Hatano E, Yasuchika K, et al	High risk of lung metastasis after resection of hepatocellular carcinoma more than 7 cm in diameter [J]
Hughes M J, Harrison E M	Malignant liver tumours [J]
Han Y S, Choi D L, Yoon G S	A new liver autotransplantation after in-situ graft hepatectomy for huge hepatocellular carcinoma involving IVC [J]
Goel M, Gaikwad V, Dharia T, et al	Preresection transarterial chemoembolization for hepatocellular carcinoma: An experience with 23 patients [J]
Gallagher T K, Udupa K V, Geoghegan J G, et al	Techniques and outcomes of combined inferior vena cava and visceral resection for benign and malignant disease [J]
Faber W, Stockmann M, Schirmer C, et al	Significant impact of patient age on outcome after liver resection for HCC in cirrhosis [J]
Chong C C N, Wong G L H, Lai P B S	Impact of antiviral therapy on post-hepatectomy outcome for hepatitis B-related hepatocellular carcinoma [J]
Chinthakindi M, Reddy R P, Ravimohan T, et al	Locally advanced hepatoblastoma in children: Optimal management strategy [J]
Cananzi F C M, Belgaumkar A P, Lorenzi B, et al	Liver surgery in the multidisciplinary management of gastrointestinal stromal tumour [J]
Cai X-Y, Wang J-X, Yi Y, et al	Low Counts of γδ T Cells in Peritumoral Liver Tissue are Related to More Frequent Recurrence in Patients with Hepatocellular Carcinoma after Curative Resection [J]
Bhangui P, Salloum C, Lim C, et al	Portal vein arterialization: A salvage procedure for a totally de-arterialized liver. the Paul Brousse Hospital experience [J]
Zhu W-J, Huang C-Y, Li C, et al	Risk Factors for Early Recurrence of HBV-related Hepatocellular Carcinoma Meeting Milan Criteria after Curative Resection [J]
Zhou L, Rui J-A, Wang S-B, et al	Risk factors of poor prognosis and portal vein tumor thrombosis after curative resection of solitary hepatocellular carcinoma [J]
Zhou C, Zhou H-J, Zhang X-F, et al	Postoperative Serum Osteopontin Level is a Novel Monitor for Treatment Response and Tumor Recurrence after Resection of Hepatitis B-related Hepatocellular Carcinoma [J]
Zhong Y, Liu B, Deng M, et al	Adjuvant systemic drug therapy and recurrence of hepatocellular carcinoma following curative resection [J]
Yin J, Li N, Han Y, et al	Effect of Antiviral Treatment With Nucleotide/Nucleoside Analogs on Postoperative Prognosis of Hepatitis B Virus-Related Hepatocellular Carcinoma: A Two-Stage Longitudinal Clinical Study [J]
Yamashita Y-I, Shirabe K, Toshima T, et al	Risk factors for recurrence after curative resection of hepatitis C-related hepatocellular carcinoma in patients without postoperative interferon therapy [J]
Wang K, Yan Z L, Shi L H, et al	Partial hepatectomy for hepatocellular carcinoma in elderly patients: A retrospective case-control study [J]
Wang B, Xia C-Y, Lau W-Y, et al	Determination of Clonal Origin of Recurrent Hepatocellular Carcinoma for Personalized Therapy and Outcomes Evaluation: A New Strategy for Hepatic Surgery [J]
Wakayama K, Kamiyama T, Yokoo H, et al	Surgical management of hepatocellular carcinoma with tumor thrombi in the inferior vena cava or right atrium [J]
Tschuor C, Croome K P, Sergeant G, et al	Salvage parenchymal liver transection for patients with insufficient volume increase after portal vein occlusion -- an extension of the ALPPS approach [J]
Tang Q H	Clinical outcomes of surgical resections for primary liver sarcoma:diagnostic and therapeutic challenge [J]
Spampinato M G, Arvanitakis M, Puleo F, et al	Totally laparoscopic liver resections for primary and metastatic cancer in the elderly: safety, feasibility and short-term outcomes [J]
Spampinato M, Mandalà L, Quarta G, et al	Simultaneous laparoscopic major liver resection plus colectomy for colorectal neoplasm with synchronous liver metastasis: Safety and feasibility [J]
Shindoh J, Tzeng C W D, Aloia T, et al	Safety and efficacy of portal vein embolization before planned major hepatectomy: An institutional experience of 358 patients [J]
Sato M	Arantius' ligament approach for the left extrahepatic glissonean pedicle in pure laparoscopic left hemihepatectomy [J]
Sali P A, Sharma S	A rare case of lacrimal adenoid cystic carcino-ma with large hepatic and bilateral pulmonary metastases [J]
Pottakkat B, Kapoor A, Prakash A, et al	Evaluation of a prospective surgical strategy of extended resection to achieve R0 status in gall bladder cancer [J]
Osada S, Imai H, Sasaki Y, et al	Strategy for synchronous and multiple liver metastasis [J]
Muhi A, Ichikawa T, Motosugi U, et al	Diffusion-weighted imaging of hepatocellular carcinoma for predicting early recurrence and survival after hepatectomy [J]
Minata M, Kudo M, Harada K H, et al	Expression of E-cadherin and vascular endothelial growth factor in noncancerous liver is associated with recurrence of hepatocellular carcinoma after curative resection [J]
Minata M, Harada K H, Kudo M, et al	The prognostic value of vascular endothelial growth factor in hepatocellular carcinoma for predicting metastasis after curative resection [J]
Machado M A, Makdissi F F, Surjan R C	ALPPS procedure with the use of pneumoperitoneum [J]
Li S-P, Wu L-Q	Impact of serum alpha-fetoprotein level on short-term recurrence after R0 resection in primary hepatocellular carcinoma [J]
Li S-H, Wei W, Guo R-P, et al	Long-term outcomes after curative resection for patients with macroscopically solitary hepatocellular carcinoma without macrovascular invasion and an analysis of prognostic factors [J]
Li S-H, Guo Z-X, Xiao C-Z, et al	Risk Factors for Early and Late Intrahepatic Recurrence in Patients with Single Hepatocellular Carcinoma Without Macrovascular Invasion after Curative Resection [J]
Li F, Guo Z, Wang H	Influencing Elements and Treatment Strategies Associated with the Relapse of Hepatocellular Carcinoma after Surgery [J]
Lai E C H, Yang G P C, Tang C N	Robot-assisted laparoscopic liver resection for hepatocellular carcinoma: short-term outcome [J]
Kubo S, Takemura S, Sakata C, et al	Adjuvant therapy after curative resection for hepatocellular carcinoma associated with hepatitis virus [J]
Kobayashi H, Uetake H, Iida S, et al	[Resection for the treatment of bleeding caused by ovarian metastasis after hepatectomy for metachronous liver metastasis from sigmoid colon cancer] [J]
Kim S U, Kim B K, Han K-H	Clinical Application of Liver Stiffness Measurement Using Transient Elastography: A Surgical Perspective [J]
Kim J M, Kwon C H D, Joh J-W, et al	The effect of alkaline phosphatase and intrahepatic metastases in large hepatocellular carcinoma [J]
Kanavaki I, Mclin V, Belli D, et al	Liver transplantation as a treatment option in a child with hepatic embryonal sarcoma [J]
Kaibori M, Kubo S, Nagano H, et al	Clinicopathological Features of Recurrence in Patients After 10-year Disease-free Survival Following Curative Hepatic Resection of Hepatocellular Carcinoma [J]
Hwang D W, Han H-S, Yoon Y-S, et al	Laparoscopic major liver resection in Korea: a multicenter study [J]
Huang L, Li L, Yan J, et al	Early Recurrence after Curative Resection in Oligonodular Hepatocellular Carcinoma [J]
Huang G, Yang Y, Shen F, et al	Early Viral Suppression Predicts Good Postoperative Survivals in Patients with Hepatocellular Carcinoma with a High Baseline HBV-DNA Load [J]
Huang G, Lai E C H, Lau W Y, et al	Posthepatectomy HBV Reactivation in Hepatitis B-Related Hepatocellular Carcinoma Influences Postoperative Survival in Patients With Preoperative Low HBV-DNA Levels [J]
Ho C-M, Wakabayashi G, Nitta H, et al	Total laparoscopic limited anatomical resection for centrally located hepatocellular carcinoma in cirrhotic liver [J]
Han D H, Choi G H, Park E J, et al	Minimally invasive liver resection for hepatocellular carcinoma: From laparoscopic approach to robotic approach [J]
Gallagher T K, Chan A C Y, Poon R T P, et al	Outcomes of central bisectionectomy for hepatocellular carcinoma [J]
Gallagher T K, Chan A C, Poon R T, et al	Outcomes of central bisectionectomy for hepatocellular carcinoma [J]
Fu S J, Qi C Y, Xiao W K, et al	Glypican-3 is a potential prognostic biomarker for hepatocellular carcinoma after curative resection [J]
De Ridder J, Van Walsum M, Verhoef C, et al	Hepatic resection for metastatic melanoma in The Netherlands: survival and prognostic factors [J]
Chung A Y F, Ooi L L P J, Machin D, et al	Adjuvant Hepatic Intra-arterial Iodine-131-Lipiodol Following Curative Resection of Hepatocellular Carcinoma: A Prospective Randomized Trial [J]
Choi S H, Choi G H, Han D H, et al	Clinical feasibility of inferior right hepatic vein-preserving trisegmentectomy 5, 7, and 8 (with video) [J]
Chen K, Xia Y, Wang H, et al	Adjuvant iodine-125 brachytherapy for hepatocellular carcinoma after complete hepatectomy: a randomized controlled trial [J]
Brandi G, Derenzini E, Falcone A, et al	Adjuvant systemic chemotherapy after putative curative resection of colorectal liver and lung metastases [J]
Yang T, Lu J H, Zhai J, et al	High viral load is associated with poor overall and recurrence-free survival of hepatitis B virus-related hepatocellular carcinoma after curative resection: a prospective cohort study [J]
Xu G-L, Liu W-B, Li J-S, et al	Prognosis after hepatectomy for primary liver cancer of segment 7 or 8 [J]
Xia Y, Yan Z-L, Xi T, et al	A Case-Control Study of Correlation between Preoperative Serum AFP and Recurrence of Hepatocellular Carcinoma after Curative Hepatectomy [J]
Xi T, Lai E C H, Min A-R, et al	Adjuvant Transarterial Chemoembolization after Curative Resection of Hepatocellular Carcinoma: A Non-Randomized Comparative Study [J]
Wu L, Hu A, Tam N, et al	RETRACTED: Salvage Liver Transplantation for Patients with Recurrent Hepatocellular Carcinoma after Curative Resection (Retracted Article) [J]
Wu L, Hu A, Tam N, et al	Salvage liver transplantation for patients with recurrent hepatocellular carcinoma after curative resection [J]
Wu C, Bekaii-Saab T	Adjuvant therapy following curative resection of metastases [J]
Tsoulfas G, Kastanias E, Georgantis G, et al	Clinical and financial outcomes from the coordinated treatment of primary and metastatic hepatobiliary malignancies: Early experience of a new center [J]
Torres O J M, Moraes-Junior J M A, Lima E Lima N C, et al	Associating liver partition and portal vein ligation for staged hepatectomy (ALPPS): a new approach in liver resections [J]
Tomimaru Y, Eguchi H, Wada H, et al	IGFBP7 downregulation is associated with tumor progression and clinical outcome in hepatocellular carcinoma [J]
Ting C-T, Chen R-C, Chen C-C, et al	Diabetes Worsens the Surgical Outcomes in Cirrhotic Patients with Hepatocellular Carcinoma [J]
Tanimoto Y, Tashiro H, Aikata H, et al	Impact of pegylated interferon therapy on outcomes of patients with hepatitis C virus-related hepatocellular carcinoma after curative hepatic resection [J]
Spampinato M G, Mandalà L, Quarta G, et al	Safety and feasibility of one stage totally laparoscopic major liver resection plus colectomy for colorectal neoplasm with synchronous liver metastasis [J]
Song K, Gao Q, Zhou J, et al	Prognostic significance and clinical relevance of Sprouty 2 protein expression in human hepatocellular carcinoma [J]
Siriwardana R C, Lo C M, Chan S C, et al	Role of Portal Vein Embolization in Hepatocellular Carcinoma Management and Its Effect on Recurrence: A Case-control Study [J]
Schildberg C W, Croner R, Merkel S, et al	Outcome of operative therapy of hepatic metastatic stomach carcinoma: a retrospective analysis [J]
Sakurai T, Hagiwara S, Inoue T, et al	Activation of JNK in the non-cancerous liver tissue predicts a high risk of recurrence after hepatic resection for hepatocellular carcinoma [J]
Ridder J, Walsum G a M, Verhoef C, et al	Hepatic resection for metastatic melanoma in the Netherlands-Survival and prognostic factors [J]
Peng Z-W, Lin X-J, Zhang Y-J, et al	Radiofrequency Ablation versus Hepatic Resection for the Treatment of Hepatocellular Carcinomas 2 cm or Smaller: A Retrospective Comparative Study [J]
Patel B, O'rourke N, Bryant R	Liver metastases from adrenocortical cancer-surgery can help [J]
Neal C, Mann C, Garcea G, et al	Sinusoidal injury is independently associated with blood loss during right hepatic trisectionectomy [J]
Morise Z, Kawabe N, Tomishige H, et al	Novel approach of pure laparoscopic posterior sectionectomy of the livercaudal approach with laparoscopy-specific view [J]
Memeo R, Ferla F, Malek A, et al	The role of surgical resection in “out of milan” HCC patients [J]
Kikuchi H, Miyazaki S, Setoguchi T, et al	Rapid Relapse after Resection of a Sunitinib-resistant Gastrointestinal Stromal Tumor Harboring a Secondary Mutation in Exon 13 of the <i>c</i>-<i>KIT</i> Gene [J]
Khaled Y S, Malde D J, Deshpande R, et al	The safety and efficiency of laparoscopic liver resection for benign and malignant liver diseases [J]
Kaneda K, Uenishi T, Takemura S, et al	The influence of postoperative glycemic control on recurrence after curative resection in diabetics with hepatitis C virus-related hepatocellular carcinoma [J]
Jung S J, Woo S M, Park H K, et al	Patterns of initial disease recurrence after resection of biliary tract cancer [J]
Ji B, Wang Y, Wang G, et al	Curative resection of hepatocellualr carcinoma using modified glissonean pedicle transection versus the pringle maneuver: A case control study [J]
Hwang D W, Han H S, Yoon Y S, et al	Laparoscopic major liver resection in Korea: A multicenter study [J]
Huang Z-Y, Liang B-Y, Xiong M, et al	Long-Term Outcomes of Repeat Hepatic Resection in Patients with Recurrent Hepatocellular Carcinoma and Analysis of Recurrent Types and Their Prognosis: A Single-Center Experience in China [J]
Hagiwara S, Kudo M, Chung H, et al	Activation of c-Jun N-terminal kinase in non-cancerous liver tissue predicts a high risk of recurrence after hepatic resection for hepatocellular carcinoma [J]
Gong C S, Moon D B, Lee S G, et al	Segment 6 preserving right lobectomy and right hepatic vein reconstruction for huge right lobe hepatocellular carcinoma in old aged and cirrhotic patient [J]
Doklestić K, Djukić V, Bumbasirević V, et al	Segment-oriented liver resections based on posterior intrahepatic glissonian approach [J]
Ding X, Wang K, Wang H, et al	High expression of CCL20 is associated with poor prognosis in patients with hepatocellular carcinoma after curative resection [J]
Chong C C-N, Lee K-F, Ip P C-T, et al	Pre-operative predictors of post-hepatectomy recurrence of hepatocellular carcinoma: Can we predict earlier? [J]
Cho C S	The Oncologic Significance of Postoperative Complications after Hepatic Colorectal Metastasectomy: Biology, Technique, or Statistical Quirk? [J]
Chen L-T, Chen M-F, Li L-A, et al	Long-Term Results of a Randomized, Observation-Controlled, Phase III Trial of Adjuvant Interferon Alfa-2b in Hepatocellular Carcinoma After Curative Resection [J]
Cauchy F, Zalinski S, Dokmak S, et al	Influence of the non-tumourous parenchyma in the safety of liver resection for metabolic syndrome associated hcc [J]
Cai M-Y, Luo R-Z, Chen J-W, et al	Overexpression of ZEB2 in peritumoral liver tissue correlates with favorable survival after curative resection of hepatocellular carcinoma [J]
Byeon J, Cho E-H, Kim S B, et al	Extrahepatic recurrence of hepatocellular carcinoma after curative hepatic resection [J]
Zhang X-F, Lai E C H, Kang X-Y, et al	Lens Culinaris Agglutinin-Reactive Fraction of Alpha-Fetoprotein as a Marker of Prognosis and a Monitor of Recurrence of Hepatocellular Carcinoma After Curative Liver Resection [J]
Wu L, He X, Guo Z, et al	Salvage liver transplantation for patients with recurrent hepatocellular carcinoma after curative resection [J]
Wong R, Cunningham D, Barbachano Y, et al	A multicentre study of capecitabine, oxaliplatin plus bevacizumab as perioperative treatment of patients with poor-risk colorectal liver-only metastases not selected for upfront resection [J]
Ueno S, Sakoda M, Kurahara H, et al	Safety and efficacy of early postoperative hyperbaric oxygen therapy with restriction of transfusions in patients with HCC who have undergone partial hepatectomy [J]
Ueda J, Yoshida H, Mamada Y, et al	Resection of Hepatocellular Carcinoma Recurring in the Diaphragm after Right Hepatic Lobectomy [J]
Takaki H, Yamakado K, Sakurai H, et al	Radiofrequency Ablation Combined With Chemoembolization: Treatment of Recurrent Hepatocellular Carcinomas After Hepatectomy [J]
St.Hill C R, Brown R E, Maithel S K, et al	Laparoscopic versus open hepatic resection for hepatocellular carcinoma: Improvement in outcomes and similar cost [J]
Shim J H, Lee H C, Choi J G, et al	Clinical implication of hepatitis B viral load in hepatitis B E antigen-negative chronic hepatitis B patients with hepatocellular carcinoma treated with curative resection [J]
Shafaee Z, Kazaryan A M, Marvin M R, et al	Is laparoscopic repeat hepatectomy feasible? A tri-institutional analysis [J]
Schlichtemeier S M, Williams N E, Campain A, et al	Resection of Hepatocellular cancer (HCC) in an Australian tertiary referral Hospital [J]
Rajput I, Ziff O, Adair R, et al	First report of repeat liver resection following hepatic trisectionectomy: A series of 30 patients [J]
Patel B M, Bryant R, O'rourke N A	Liver metastasis from adrenocortical cancer - Surgery can help [J]
Osada S, Imai H, Sasaki Y, et al	Strategy for synchronous and multiple liver metastasis [J]
Okamura Y, Takeda S, Fujii T, et al	Prognostic Significance of Postoperative Complications After Hepatectomy for Hepatocellular Carcinoma [J]
Nuzzo G, Giordano M, Giuliante F, et al	Complex liver resection for hepatic tumours involving the inferior vena cava [J]
Lytras D, Olde Damink S W, Amin Z, et al	Radical surgery in the presence of biliary metallic stents: revising the palliative scenario [J]
Lai E C H, Chung Ngai T, Yang G P C, et al	Multimodality laparoscopic liver resection for hepatic malignancy - From conventional total laparoscopic approach to robot-assisted laparoscopic approach [J]
Kishi Y, Saiura A, Yamamoto J, et al	Repeat treatment for recurrent hepatocellular carcinoma: is it validated? [J]
Kim B K, Han K-H, Ahn S H	Prevention of Hepatocellular Carcinoma in Patients with Chronic Hepatitis B Virus Infection [J]
Jeng K-S, Jeng W-J, Sheen I S, et al	Isolated Resection of the Caudate Lobe Harboring Hepatocellular Carcinoma in the Paracaval Portion of the Cirrhotic Liver without Complete Interruption of Hepatic Outflow - An Alternative Surgical Approach [J]
Irtan S, Chopin-Laly X, Ronot M, et al	Complete regression induced by sorafenib of locally advanced HCC allowing curative resection [J]
Huh J W, Koh Y S, Kim H R, et al	Comparison of laparoscopic and open colorectal resections for patients undergoing simultaneous R0 resection for liver metastases [J]
Hilal M A, Di Fabio F, Teng M J, et al	Single-centre comparative study of laparoscopic versus open right hemihepatectomy [J]
Hilal M A, Di Fabio F, Takhar A, et al	Safety and oncological efficiency in laparoscopic liver surgery: The southampton experience [J]
Hilal M A, Di Fabio F, Cawich S, et al	Assessment of oncological efficiency of laparoscopic liver resection for malignant disease: Short- and mid-term results [J]
Choi K K, Kim S H, Choi S B, et al	Portal venous invasion: The single most independent risk factor for immediate postoperative recurrence of hepatocellular carcinoma [J]
Choi G H, Park J Y, Hwang H K, et al	Predictive factors for long-term survival in patients with clinically significant portal hypertension following resection of hepatocellular carcinoma [J]
Chen X-H, Zhang B-H, Xin Y, et al	Risk factors for residual tumor after resection of hepatocellular carcinoma [J]
Buffet A, Vezzosi D, Maiza J C, et al	Post-surgical follow-up for the diagnosis of recurrence in patients with malignant insulinoma [J]
Alexander A, Eisenberger C F, Rehders A, et al	Increasing safety of liver resection in cirrhotic livers. An initial experience combining autologous CD 133+ stem cell application with in-situ splitting and two stage hemihepatectomy [J]
Abu Hilal M, Di Fabio F, Teng M J, et al	Single-Centre Comparative Study of Laparoscopic Versus Open Right Hepatectomy [J]
Zhou Y-M, Yang J-M, Li B, et al	Risk factors for early recurrence of small hepatocellular carcinoma after curative resection [J]
Xia Y, Qiu Y, Li J, et al	Adjuvant therapy with capecitabine postpones recurrence of hepatocellular carcinoma after curative resection: a randomized controlled trial [J]
Simon F, Bockhorn M, Praha C, et al	Deregulation of HIF1-alpha and hypoxia-regulated pathways in hepatocellular carcinoma and corresponding non-malignant liver tissue-influence of a modulated host stroma on the prognosis of HCC [J]
Shinkawa H, Uenishi T, Takemura S, et al	Risk factors for postoperative recurrence of non-B non-C hepatocellular carcinoma [J]
Shim J H, Kim K M, Lee Y-J, et al	Complete Necrosis After Transarterial Chemoembolization Could Predict Prolonged Survival in Patients with Recurrent Intrahepatic Hepatocellular Carcinoma After Curative Resection [J]
Schimanski C C, Möhler M, Zimmermann T, et al	[Detection of hepatic micrometastases in the context of adjuvant chemotherapy and surgery for hepatic metastases] [J]
Schimanski C C, Moehler M, Zimmermann T, et al	Detection of hepatic micrometastases in the context of adjuvant chemotherapy and surgery for hepatic metastases [J]
Rajput I, Ziff O, Adair R, et al	Resection of recurrent hepatic tumours after trisectionectomy [J]
Qu L-S, Jin F, Huang X-W, et al	High Hepatitis B Viral Load Predicts Recurrence of Small Hepatocellular Carcinoma after Curative Resection [J]
Qu L-S, Jin F, Huang X-W, et al	Interferon-α Therapy After Curative Resection Prevents Early Recurrence and Improves Survival in Patients With Hepatitis B Virus-Related Hepatocellular Carcinoma [J]
Nonaka K, Fujioka H, Takii Y, et al	mPGES-1 expression in non-cancerous liver tissue impacts on postoperative recurrence of HCC [J]
Nobuoka D, Kato Y, Gotohda N, et al	Postoperative serum α-fetoprotein level is a useful predictor of recurrence after hepatectomy for hepatocellular carcinoma [J]
Nobuoka D, Kato Y, Gotohda N, et al	Prognostic value of postoperative alpha-fetoprotein level on recurrence after curative resection for hepatocellular carcinoma [J]
Nanashima A, Abo T, Tobinaga S, et al	Relationship Between Period of Survival and Clinicopathological Characteristics in Patients with Hepatocellular Carcinoma who Underwent Hepatectomy [J]
Memeo R, Laurent A, Tayar C, et al	Duct to duct reconstruction after limited bile duct resection during major hepatectomy [J]
Kim S U, Kim Y C, Choi J S, et al	Can preoperative diffusion-weighted MRI predict postoperative hepatic insufficiency after curative resection of HBV-related hepatocellular carcinoma? A pilot study [J]
Jia J-B, Wang W-Q, Sun H-C, et al	High Expression of Macrophage Colony-Stimulating Factor-1 Receptor in Peritumoral Liver Tissue Is Associated with Poor Outcome in Hepatocellular Carcinoma After Curative Resection [J]
Ji S-P, Li Q, Dong H	Therapy and prognostic features of primary clear cell carcinoma of the liver [J]
Huang X, Huang Z, Tang Z, et al	The criteria of hepatectomy for hepatocellular carcinoma and its clinical significance [J]
He Y-F, Jin J, Wei W, et al	Overexpression of cyclooxygenase-2 in noncancerous liver tissue increases the postoperative recurrence of hepatocellular carcinoma in patients with hepatitis B virus-related cirrhosis [J]
Hammam O, Abel Raoof E, Abeya S, et al	The predictive value of VEGF mRNA and TNF alpha mRNA expression in patients with cirrhotic liver disease and hepatocellular carcinoma (HCC) [J]
Fujiwara Y, Shiba H, Furukawa K, et al	Perioperative change in white blood cell count predicts outcome of hepatic resection for hepatocellular carcinoma [J]
Fujiwara Y, Shiba H, Furukawa K, et al	Glasgow Prognostic Score Is Related to Blood Transfusion Requirements and Post-operative Complications in Hepatic Resection for Hepatocellular Carcinoma [J]
Farid S, Pine J, Toogood G, et al	Outcomes following reresection for recurrent hepatocellular carcinoma [J]
Chua T C, Saxena A, Chu F, et al	Clinicopathological Determinants of Survival After Hepatic Resection of Hepatocellular Carcinoma in 97 Patients-Experience From an Australian Hepatobiliary Unit [J]
Choi J, Hugh T, Calista S, et al	Chemotherapy induced liver injury and role of peroxisome proliferator-activated receptors (PPAR α and γ) on surgical outcomes [J]
Bai F	Clinical characteristics and prognostic analysis of hepatocellular carcinoma with the negative alpha-fetoprotein [J]
An H J, Jang J W, Kwon J H, et al	Effect of hepatitis B viral status on cancer recurrence and long-term prognosis after surgical resection in patients with hepatocellular carcinoma [J]
Xu H X, Zhu X D, Zhuang P Y, et al	High peritumoral expression of placental growth factor in hepatocellular carcinoma is a poor factor for survival after curative resection [J]
Tamesa T, Iizuka N, Mori N, et al	High serum levels of vascular endothelial growth factor after hepatectomy are associated with poor prognosis in hepatocellular carcinoma [J]
Okuwaki Y, Nakazawa T, Kokubu S, et al	Repeat Radiofrequency Ablation Provides Survival Benefit in Patients With Intrahepatic Distant Recurrence of Hepatocellular Carcinoma [J]
Öfner D, Eisterer W	Role of interdisciplinary strategies in liver metastases [J]
Nafidi O, Désy D, Létoumeau R, et al	Hypertrophy of the non-embolized liver after chemotherapy [J]
Mariani P, Piperno-Neumann S, Servois V, et al	Surgical management of liver metastases from uveal melanoma: 16 years' experience at the Institut Curie [J]
Maire F, Hammel P, Kianmanesh R, et al	Is adjuvant therapy with streptozotocin and 5-fluorouracil useful after resection of liver metastases from digestive endocrine tumors? [J]
Liu C-J, Lee P-H, Lin D-Y, et al	Heparanase inhibitor PI-88 as adjuvant therapy for hepatocellular carcinoma after curative resection: A randomized phase II trial for safety and optimal dosage [J]
Kim H, Park M-S, Park Y N, et al	Preoperative Radiologic and Postoperative Pathologic Risk Factors for Early Intra-Hepatic Recurrence in Hepatocellular Carcinoma Patients Who Underwent Curative Resection [J]
Kerkar N, Emre S, Mishra J, et al	Outcome in pediatric malignant liver tumors [J]
Katz S C, Shia J, Liau K H, et al	Operative Blood Loss Independently Predicts Recurrence and Survival After Resection of Hepatocellular Carcinoma [J]
Kaibori M, Ishizaki M, Saito T, et al	Risk factors and outcome of early recurrence after resection of small hepatocellular carcinomas [J]
Kaibori M, Ishizaki M, Matsui K, et al	Impact of fresh frozen plasma on hepatectomy for hepatocellular carcinoma [J]
Ju M-J, Qiu S-J, Fan J, et al	Preoperative serum gamma-glutamyl transferase to alanine aminotransferase ratio is a convenient prognostic marker for Child-Pugh A hepatocellular carcinoma after operation [J]
Ito K, Ito H, Jarnagin W R, et al	Laparoscopic Versus Open Liver Resection: A Matched-Pair Case Control Study [J]
Cresswell A B, Welsh F K S, John T G, et al	Evaluation of intrahepatic, extra-Glissonian stapling of the right porta hepatis vs. classical extrahepatic dissection during right hepatectomy [J]
Chok K S, Ng K K, Poon R T, et al	Impact of postoperative complications on long-term outcome of curative resection for hepatocellular carcinoma [J]
Zhu X D, Zhang J B, Zhuang P Y, et al	High expression of macrophage colony-stimulating factor in peritumoral liver tissue is associated with poor survival after curative resection of hepatocellular carcinoma [J]
Xu L, Huang L, Li B-K, et al	Clinicopathologic Features and Long-Term Outcomes of Chinese Patients with Hepatocellular Carcinoma in Non-Cirrhotic Liver [J]
Tanaka S, Arii S, Yasen M, et al	Aurora kinase B is a predictive factor for the aggressive recurrence of hepatocelluar carcinoma after curative hepatectomy [J]
Schlitt H J, Arnold D, Knoefel W T, et al	[Surgical and perioperative therapy of liver metastases] [J]
Satoi S, Matsui Y, Kitade H, et al	Long-term outcome of hepatocellular carcinoma patients who underwent liver resection using microwave tissue coagulation [J]
Ng K M, Niu R, Yan T D, et al	Adjuvant lipiodol I-131 after curative resection/ablation of hepatocellular carcinoma [J]
Nanashima A, Yamaguchi H, Sumida Y, et al	Hepatectomy and pancreatectomy with combined vascular resection in patients with hepato-biliary and pancreas diseases at a single cancer institute [J]
Morris-Stiff G, Gomez D, Prasad K R	C-reactive protein in liver cancer surgery [J]
Moehler M, Ridwelski K, Karthaus M, et al	Treatment of Nonresectable Liver Metastases [J]
Lubrano J, Huet E, Tsilividis B, et al	Long-term outcome of liver resection for hepatocellular carcinoma in noncirrhotic nonfibrotic liver with no viral hepatitis or alcohol abuse [J]
Li W-H, Cheung M-T	Recurrence and survival for hepatocellular carcinoma after curative resection: Tertiary centre experience [J]
Lau W Y, Lai E C H, Leung T W T, et al	Adjuvant intra-arterial iodine-131-labeled lipiodol for resectable hepatocellular carcinoma - A prospective randomized trial - Update on 5-year and 10-year survival [J]
Kondo S, Takada T, Miyazaki M, et al	Guidelines for the management of biliary tract and ampullary carcinomas: Surgical treatment [J]
Kim S U, Ahn S H, Park J Y, et al	Prediction of postoperative hepatic insufficiency by liver stiffness measurement (FibroScan®) before curative resection of hepatocellular carcinoma: A pilot study [J]
Kaibori M, Saito T, Matsui K, et al	Impact of fresh frozen plasma on hepatectomy for hepatocellular carcinoma [J]
Kaibori M, Matsui K, Saito T, et al	Risk factors for early death due to recurrence after resection of large hepatocellular carcinomas [J]
Ishikawa Y, Yoshida H, Mamada Y, et al	Curative Resection of Primary Hepatic Gastrinoma [J]
Ishii H, Yamamoto J, Ikari T	Adjuvant treatments for resectable hepatocellular carcinoma [J]
Hwang S, Lee S-G, Lee Y-J, et al	Prognostic impact of sarcomatous change of hepatocellular carcinoma in patients undergoing liver resection and liver transplantation [J]
Delis S G, Bakoyiannis A, Madariaga J, et al	Transthoracic approach (TTA) for subdiaphragmatic liver metastasectomy [J]
Choi G H, Park Y N, Park J Y, et al	The Outcome after Curative Resection for a Huge (â‰¥ 10cm) Hepatocellular Carcinoma [J]
Tsujita E, Taketomi A, Kitagawa D, et al	Selective hepatic vascular exclusion for the hepatic resection of HCC [J]
Tralhão J G, Dagher I, Lino T, et al	Treatment of tumour recurrence after resection of hepatocellular carcinoma. Analysis of 97 consecutive patients [J]
Takuma Y, Nouso K, Makino Y, et al	Hepatic steatosis correlates with the postoperative recurrence of hepatitis C virus-associated hepatocellular carcinoma [J]
Sun H-C, Zhang W, Qin L-X, et al	Positive serum hepatitis B e antigen is associated with higher risk of early recurrence and poorer survival in patients after curative resection of hepatitis B-related hepatocellular carcinoma [J]
Sirichindakul B, Nonthasoot B, Taesombat W, et al	Role of portal vein embolization in hepatobiliary malignancy [J]
Shi M, Guo R-P, Lin X-J, et al	Partial hepatectomy with wide versus narrow resection margin for solitary hepatocellular carcinoma - A prospective randomized trial [J]
Shan Y-S, Hsieh Y-H, Lin P-W	Telomerase activity in tumor and remnant liver as predictor of recurrence and survival in hepatocellular carcinoma after resection [J]
Shah S A, Wei A C, Cleary S P, et al	Prognosis and results after resection of very large (≥ 10 cm) hepatocellular carcinoma [J]
Shah S A, Cleary S P, Wei A C, et al	Recurrence after liver resection for hepatocellular carcinoma: risk factors, treatment, and outcomes [J]
Nakano H, Kikuchi K, Seta S-I, et al	Preservation of segment 4 inferior by distal middle hepatic vein reconstruction combined with extended right hepatectomy after portal vein embolization in a patient with a huge initially unresectable HCC [J]
Mizuno Y, Iwata H, Matsumoto S, et al	Three pulmonary resections for metastatic lung cancer from hepatocellular carcinoma [J]
Meriggi F, Forni E	[Surgical therapy of hepatic fibrolamellar carcinoma] [J]
Matsui Y, Terakawa N, Satoi S, et al	Postoperative outcomes in patients with hepatocellular carcinomas resected with exposure of the tumor surface [J]
Madanur M A, Battula N, Davenport M, et al	Staged resection for a ruptured hepatoblastoma: a 6-year follow-up [J]
Lo C M, Liu C L, Chan S C, et al	A randomized, controlled trial of postoperative adjuvant interferon therapy after resection of hepatocellular carcinoma [J]
Li Q, Li H, Qin Y, et al	Comparison of surgical outcomes for small hepatocellular carcinoma in patients with hepatitis B versus hepatitis C: a Chinese experience [J]
Lang H, Sotiropoulos G C, Brokalaki E I, et al	Survival and recurrence rates after resection for hepatocellular carcinoma in noncirrhotic livers [J]
Kubo S, Tanaka H, Takemura S, et al	Effects of lamivudine on outcome after liver resection for hepatocellular carcinoma in patients with active replication of hepatitis B virus [J]
Komura T, Mizukoshi E, Kita Y, et al	Impact of diabetes on recurrence of hepatocellular carcinoma after surgical treatment in patients with viral hepatitis [J]
Kokudo N, Makuuchi M	[Surveillance after curative resection of hepatocellular carcinoma] [J]
Kobayashi A, Takahashi S, Ishii H, et al	Factors predicting survival in advanced T-staged hepatocellular carcinoma patients treated with reduction hepatectomy followed by transcatheter arterial chemoembolization [J]
Kaibori M, Matsui Y, Saito T, et al	Risk factors for different patterns of recurrence after resection of hepatocellular carcinoma [J]
Jung W H	Korean journal of hepato-biliary-pancreatic surgery, 2007, 11(1): 54-62
Choi G-H, Kim D-H, Kang C-M, et al	Is preoperative transarterial chemoembolization needed for a resectable hepatocellular carcinoma? [J]
Beller S, Hünerbein M, Lange T, et al	Image-guided surgery of liver metastases by three-dimensional ultrasound-based optoelectronic navigation [J]
Sundram F	Radionuclide therapy of hepatocellular carcinoma [J]
Sun H-C, Tang Z-Y, Wang L, et al	Postoperative interferon α treatment postponed recurrence and improved overall survival in patients after curative resection of HBV-related hepatocellular carcinoma:: a randomized clinical trial [J]
Stavrou G A, Flemming P, Oldhafer K J	Liver resection for metastasis due to malignant mesenchymal tumours [J]
Shan Y-S, Hsieh Y-H, Lin P-W	Telomerase activity in tumor and remnant liver as predictor for recurrence and survival in hepatocellular carcinoma after resection [J]
Shah S A, Greig P D, Gallinger S, et al	Factors associated with early recurrence after resection for hepatocellular carcinoma and outcomes [J]
Sasaki A, Iwashita Y, Shibata K, et al	Improved long-term survival after liver resection for hepatocellular carcinoma in the modern era: Retrospective study from HCV-endemic areas [J]
Sasaki A, Iwashita Y, Shibata K, et al	Prognostic value of preoperative peripheral blood monocyte count in patients with hepatocellular carcinoma [J]
Peng B G, Liang L J, Chen Z B, et al	Autologous tumor vaccine lowering postsurgical recurrent rate of hepatocellular carcinoma [J]
Ogata S, Belghiti J, Farges O, et al	Sequential arterial and portal vein embolizations before right hepatectomy in patients with cirrhosis and hepatocellular carcinoma [J]
Lee J G, Kang C M, Park J S, et al	The actual five-year survival rate of hepatocellular carcinoma patients after curative resection [J]
Lang H, Sotiropoulos G C, Brokalaki E I, et al	Left hepatic trisectionectomy for hepatobiliary malignancies [J]
Kim B W, Kim Y B, Wang H J, et al	Risk factors for immediate post-operative fatal recurrence after curative resection of hepatocellular carcinoma [J]
Kaibori M, Tanigawa N, Matsui Y, et al	Influence of transcatheter arterial chemoembolization on the prognosis after hepatectomy for hepatocellular carcinoma in patients with severe liver dysfunction [J]
Kaibori M, Matsui Y, Hijikawa T, et al	Comparison of limited and anatomic hepatic resection for hepatocellular carcinoma with hepatitis C [J]
Eguchi S, Ijtsma A J C, Slooff M J H, et al	Outcome and pattern of recurrence after curative resection for hepatocellular carcinoma in patients with a normal liver compared to patients with a diseased liver [J]
Sun H C, Tang Z Y, Ma Z C, et al	The prognostic factor for outcome following second resection for intrahepatic recurrence of hepatocellular carcinoma with a hepatitis B virus infection background [J]
Sirichindakul B, Nonthasoot B, Thienpaitoon P, et al	Preoperative portal vein embolization in hepatobiliary tract malignancy: an experience at King Chulalongkorn Memorial Hospital [J]
Sheen I S, Jeng K S, Shih S C, et al	Do the expressions of gap junction gene connexin messenger RNA in noncancerous liver remnants of patients with hepatocellular carcinoma correlate with postoperative recurrences? [J]
Sheen I S, Jeng K S, Shih S C, et al	Clinical significance of the expression of isoform 165 vascular endothelial growth factor mRNA in noncancerous liver remnants of patients with hepatocellular carcinoma [J]
Peng B-G, Liang L-J, Li S-Q, et al	Surgical treatment of hepatocellular carcinoma with bile duct tumor thrombi [J]
Ng K K, Vauthey J N, Pawlik T M, et al	Is hepatic resection for large or multinodular hepatocellular carcinoma justified? Results from a multi-institutional database [J]
Nakanishi K, Sakamoto M, Yamasaki S, et al	Akt phosphorylation is a risk factor for early disease recurrence and poor prognosis in hepatocellular carcinoma [J]
Miyoshi A, Kitajima Y, Kido S, et al	Snail accelerates cancer invasion by upregulating MMP expression and is associated with poor prognosis of hepatocellular carcinoma [J]
Llovet J M, Schwartz M, Mazzaferro V	Resection and liver transplantation for hepatocellular carcinoma [J]
Dupont-Bierre E, Compagnon P, Raoul J L, et al	Resection of hepatocellular carcinoma in noncirrhotic liver: analysis of risk factors for survival [J]
Sheen I S, Jeng K S, Shih S C, et al	Does surgical resection of hepatocellular carcinoma accelerate cancer dissemination? [J]
Regimbeau J M, Abdalla E K, Vauthey J N, et al	Risk factors for early death due to recurrence after liver resection for hepatocellular carcinoma: Results of a multicenter study [J]
Ma Z-C, Huang L-W, Tang Z-Y, et al	Three-grade criteria of curative resection for primary liver cancer [J]
Kuang M, Peng B G, Lu M D, et al	Phase II randomized trial of autologous formalin-fixed tumor vaccine for postsurgical recurrence of hepatocellular carcinoma [J]
Jeng K S, Sheen I S, Wang Y C, et al	Is the vascular endothelial growth factor messenger RNA expression in resectable hepatocellular carcinoma of prognostic value after resection? [J]
Jeng K S, Sheen I S, Tsai Y C	Circulating messenger RNA of α-fetoprotein: A possible risk factor of recurrence after resection of hepatocellular carcinoma [J]
Jeng K S, Sheen I S, Tsai Y C	Does the presence of circulating hepatocellular carcinoma cells indicate a risk of recurrence after resection? [J]
Chen J D, Liu C J, Lee P H, et al	Hepatitis B genotypes correlate with tumor recurrence after curative resection of hepatocellular carcinoma [J]
Capussotti L, Muratore A, Massucco P, et al	Major liver resections for hepatocellular carcinoma on cirrhosis: early and long-term outcomes [J]
Yeh C N, Lee W C, Chen M F, et al	Predictors of long-term disease-free survival after resection of hepatocellular carcinoma: Two decades of experience at Chang Gung Memorial Hospital [J]
Takada Y, Otsuka M, Todoroki T, et al	Accompanying liver cirrhosis as a risk factor for recurrence after resection of solitary hepatocellular carcinoma [J]
Schwarz R E	Visceral organ resections combined with synchronous major hepatectomy: Examples of safety and feasibility [J]
Schmeding M, Schwalbach P, Reinshagen S, et al	Helium pneumoperitoneum reduces tumor recurrence after curative laparoscopic liver resection in rats in a tumor-bearing small animal model [J]
Poon R T P, Fan S T, Ng I O L, et al	Prognosis after hepatic resection for stage IVA hepatocellular carcinoma - A need for reclassification [J]
Marín-Hargreaves G, Azoulay D, Bismuth H	Hepatocellular carcinoma:: surgical indications and results [J]
Kwok P C, Lam T W, Lam P W, et al	Randomized controlled trial to compare the dose of adjuvant chemotherapy after curative resection of hepatocellular carcinoma [J]
Chen J Y, Chau G Y, Lui W Y, et al	Clinicopathologic features and factors related to survival of patients with small hepatocellular carcinoma after hepatic resection [J]
Cha C H, Ruo L, Fong Y, et al	Resection of hepatocellular carcinoma in patients otherwise eligible for transplantation [J]
Uenishi T, Kubo S, Hirohashi K, et al	Relationship between response to previous interferon therapy and postoperative recurrence of hepatitis C virus-related hepatocellular carcinoma [J]
Tsuruta K, Okamoto A, Toi M, et al	Impact of selective Glisson transection on survival of hepatocellular carcinoma [J]
Shuto T, Hirohashi K, Yamamoto T, et al	Clinicopathologic features and surgical indication for early hepatocellular carcinoma [J]
Qin L X, Tang Z Y	The prognostic significance of clinical and pathological features in hepatocellular carcinoma [J]
Poon R T P, Fan S T, O'suilleabhain C B, et al	Aggressive management of patients with extrahepatic and intrahepatic recurrences of hepatocellular carcinoma by combined resection and locoregional therapy [J]
Lee W C, Jeng L B, Chen M F	Estimation of prognosis after hepatectomy for hepatocellular carcinoma [J]
Keng G H W, Sundram F X, Yu S W K, et al	Preliminary experience in radionuclide therapy of hepatocellular carcinoma using hepatic intra-arterial radio-conjugates [J]
Cha C, Dematteo R P, Blumgart L H	Surgery and ablative therapy for hepatocellular carcinoma [J]
Braga L, Semelka R C, Pedro M S, et al	Post-treatment malignant liver lesions. MR imaging [J]
Zhou X D, Tang Z Y, Yang B H, et al	Experience of 1000 patients who underwent hepatectomy for small hepatocellular carcinoma [J]
Yoshida T, Sakon M, Umeshita K, et al	Appraisal of transarterial immunoembolization for hepatocellular carcinoma - A clinicopathologic study [J]
Tanabe G, Ueno S, Maemura M, et al	Favorable quality of life after repeat hepatic resection for recurrent hepatocellular carcinoma [J]
Shimoda M, Bando T, Nagata T, et al	Prophylactic chemolipiodolization for postoperative hepatoma patients [J]
Rashidi B, An Z L, Sun F X, et al	Efficacy of intra-hepatectomy 5-FU on recurrence and metastasis of human hepatocellular carcinoma in nude mice [J]
Poon R T P, Ng I O L, Fan S T, et al	Clinicopathologic features of long-term survivors and disease-free survivors after resection of hepatocellular carcinoma: A study of a prospective cohort [J]
Poon R T P, Fan S T, Lo C M, et al	Improving survival results after resection of hepatocellular carcinoma: A prospective study of 377 patients over 10 years [J]
Plesch F N, Kubicka S, Manns M P	Prevention of hepatocellular carcinoma in chronic liver disease: Molecular markers and clinical implications [J]
Ott R, Wein A, Hohenberger W	Liver metastases - primary or multimodal therapy? [J]
Kubicka S, Manns M P	Additive chemotherapy in liver metastases to improve operability [J]
Kubicka S, Manns M P	[Adjuvant chemotherapy in liver malignancy for improving operability] [J]
Brans B, De Winter F, Defreyne L, et al	The anti-tumoral activity of neoadjuvant intra-arterial <SUP>131</SUP>I-lipiodol treatment for hepatocellular carcinoma:: A pilot study [J]
Yokoyama H, Goto S, Chen C L, et al	Major hepatic resection may suppress the growth of tumours remaining in the residual liver [J]
Wu C C, Hsieh S R, Chen J T, et al	An appraisal of liver and portal vein resection for hepatocellular carcinoma with tumor thrombi extending to portal bifurcation [J]
Wu C C, Hsieh S R, Chen J T, et al	An appraisal of liver and portal vein resection for hepatocellular carcinoma with tumor thrombi extending to portal bifurcation [J]
Takata M, Yamanaka N, Tanaka T, et al	What patients can survive disease free after complete resection for hepatocellular carcinoma?: A multivariate analysis [J]
Takano S, Watanabe Y, Ohishi H, et al	Multimodality treatment for patients with hepatocellular carcinoma: a single institution retrospective series [J]
Selzner M, Morse M A, Vredenburgh J J, et al	Liver metastases from breast cancer: long-term survival after curative resection [J]
Raab R, Schlitt H J, Oldhafer K J, et al	Ex-vivo resection techniques in tissue-preserving surgery for liver malignancies [J]
Kienle P, Weitz J, Klaes R, et al	Detection of isolated disseminated tumor cells in bone marrow and blood samples of patients with hepatocellular carcinoma [J]
Hanazaki K, Kajikawa S, Shimozawa N, et al	Survival and recurrence after hepatic resection of 386 consecutive patients with hepatocellular carcinoma [J]
Gerunda G E, Neri D, Merenda R, et al	Role of transarterial chemoembolization before liver resection for hepatocarcinoma [J]
Elias D, Goharin A, El Otmany A, et al	Usefulness of intraoperative radiofrequency thermoablation of liver tumours associated or not with hepatectomy [J]
Chen J H, Chau G Y, Lui W Y, et al	Surgical results in patients with hepatitis B-related hepatocellular carcinoma and positive hepatitis B early antigen [J]
Wu C C, Ho W L, Chen J T, et al	Hepatitis viral status in patients undergoing liver resection for hepatocellular carcinoma [J]
Wu C C, Ho W L, Chen J T, et al	Mesohepatectomy for centrally located hepatocellular carcinoma: An appraisal of a rare procedure [J]
Wang Y, Liu Y, Feng Y, et al	[Multivariate analysis of prognostic factors after hepatectomy for primary liver cancer] [J]
Ueno S, Tanabe G, Yoshida A, et al	Postoperative prediction of and strategy for metastatic recurrent hepatocellular carcinoma according to histologic activity of hepatitis [J]
Ueno S, Tanabe G, Nuruki K, et al	Prognosis and quality of life after hepatectomy in patients with hepatocellular carcinoma [J]
Schlitt H J, Weimann A, Klempnauer J, et al	Peripheral hepatojejunostomy as palliative treatment for irresectable malignant tumors of the liver hilum [J]
Sasada K, Miyazaki M, Nakagawa K, et al	Augmented enhancement of in vitro production of inflammatory cytokines in peripheral blood mononuclear cells in patients undergoing simultaneous resection of the liver and gastrointestinal tract [J]
Riesener K P, Füzesi L, Biesterfeld S, et al	Prognostic value of DNA image cytometry in resected colorectal hepatic metastases [J]
Morimoto T, Honda G, Oh Y, et al	Management of adrenal metastasis of hepatocellular carcinoma by asynchronous resection of bilateral adrenal glands [J]
Le Treut Y P, Pons J, Hardwigsen J, et al	Hepatocellular carcinoma in noncirrhotic liver. A 77-case surgical experience [J]
Le Treut Y P, Pons J, Hardwigsen J, et al	[Hepatocellular carcinoma in a non-cirrhotic liver. Presentation of series of 77 operated patients] [J]
Jiao L R, Hansen P D, Havlik R, et al	Clinical short-term results of radiofrequency ablation in primary and secondary liver tumors [J]
Bradley A L, Chapman W C, Wright J K, et al	Surgical experience with hepatic colorectal metastasis [J]
Ryu M, Watanabe K, Yamamoto H	Hepatectomy with microwave tissue coagulation for hepatocellular carcinoma [J]
Ogura Y, Kawarada Y	Surgical strategies for carcinoma of the hepatic duct confluence [J]
Oettinger W, Schneider C, Franzen S, et al	[Pancreas carcinoid with extensive liver metastasis--simultaneous excision] [J]
Ishiyama S, Fuse A, Kuzu H, et al	Results of surgical treatments and prognostic factors for hepatic hilar bile duct cancer [J]
Stief C G, Jähne J, Hagemann J H, et al	Surgery for metachronous solitary liver metastases of renal cell carcinoma [J]
Seifert J K, Staupendahl D, Junginger T	Repeat interventions in metastases [J]
Maeba T, Mori S, Hamamoto I, et al	Mode of recurrences and multicentric carcinogenesis after resected hepatocellular carcinoma with chronic hepatitis [J]
Lorenz M, Staib-Sebler E, Gog C, et al	Adjuvant and neoadjuvant therapy in secondary liver tumors [J]
Kapoor V K, Benjamin I S	Biliary malignancies [J]
Isa T, Kusano T, Muto Y, et al	Clinicopathologic features of resected primary adenosquamous carcinomas of the liver [J]
El-Assal O N, Yamanoi A, Soda Y, et al	Proposal of invasiveness score to predict recurrence and survival after curative hepatic resection for hepatocellular carcinoma [J]
Chen M F, Jeng L B	Partial hepatic resection for hepatocellular carcinoma [J]
Chau G Y, Lui W Y, Tsay S H, et al	Prognostic significance of surgical margin in hepatocellular carcinoma resection: an analysis of 165 Childs' A patients [J]
Seifert J K, Junginger T	Liver resections of metastases of non-colorectal primary tumors [J]
Saiki I, Une Y, Shimamura T, et al	[DNA ploidy pattern in resected human hepatocellular carcinomas from the view point of biological malignant potential] [J]
Okuno K, Koh K, Kubo R, et al	[Diagnosis and therapy for metastatic liver cancer] [J]
Okada S, Ishii H, Nose H, et al	Effect of heavy alcohol intake on long-term results after curative resection of hepatitis C virus-related hepatocellular carcinoma [J]
Nishibe M, Une Y, Kobayashi M, et al	HLA class I antigens are possible prognostic factors in hepatocellular carcinoma [J]
Hu R H, Lee P H, Yu S C, et al	Surgical resection for recurrent hepatocellular carcinoma: prognosis and analysis of risk factors [J]
Adachi E, Maeda T, Kajiyama K, et al	Factors correlated with portal venous invasion by hepatocellular carcinoma: univariate and multivariate analyses of 232 resected cases without preoperative treatments [J]
Okada S, Ishii H, Nose H, et al	Influence of alcohol abuse on recurrence after curative resection of hepatocellular carcinoma [J]
Lui W Y, Chau G Y, Loong C C, et al	Hepatic segmentectomy for curative resection of primary hepatocellular carcinoma [J]
Adachi E, Maeda T, Matsumata T, et al	Risk factors for intrahepatic recurrence in human small hepatocellular carcinoma [J]
Zhou X D, Tang Z Y, Yu Y Q, et al	Recurrence after resection of α-fetoprotein-positive hepatocellular carcinoma [J]
Riesener K P, Winkeltau G, Klemm M, et al	Surgical treatment of liver metastases. Treatment methods, results and prognostic factors [J]
Riesener K P, Winkeltau G, Klemm M, et al	[Surgical therapy of liver metastases. Therapeutic procedures, results and prognostic factors] [J]
Peiper M, Rogiers X, Zornig C	Primary sarcoma of the liver in adults [J]
Pitre J, Houssin D, Kracht M	[Resection of hepatocellular carcinomas. Analysis of prognostic factors of a multicenter series of 153 patients] [J]
Matsumata T, Ikeda Y, Hayashi H, et al	The association between transfusion and cancer-free survival after curative resection for hepatocellular carcinoma [J]
Gozzetti G, Mazziotti A, Grazi G L, et al	Surgical experience with 168 primary liver cell carcinomas treated with hepatic resection [J]
Forni E, Meriggi F	[Hepatic carcinoma in cirrhosis. Segmental liver resections] [J]
Adachi E, Matsumata T, Nishizaki T, et al	Effects of preoperative transcatheter hepatic arterial chemoembolization for hepatocellular carcinoma. The relationship between postoperative course and tumor necrosis [J]
Yamaoka Y, Kumada K, Ino K, et al	Liver resection for hepatocellular carcinoma (HCC) with direct removal of tumor thrombi in the main portal vein [J]
Kawarada Y, Imai T, Iwata M, et al	Significance of multidisciplinary therapy for hepatocellular carcinoma [J]
Nonami T, Kishimoto W, Harada A, et al	[The significance of extent of resection in the treatment of hepatoma] [J]
Kanematsu T, Shirabe K, Sugimachi K	Surgical strategy for primary hepatocellular carcinoma associated with cirrhosis [J]
Beppu M, Fukuzaki T, Mitani K, et al	Hepatic subsegmentectomy with segmental hepatic vein sacrifice [J]
Kanematsu T, Matsumata T, Takenaka K, et al	Clinical management of recurrent hepatocellular carcinoma after primary resection [J]
Bismuth H, Castaing D, Traynor O	Resection or palliation: Priority of surgery in the treatment of hilar cancer [J]
Paquet K J, Koussouris P	[Is intrahepatic cholangiojejunostomy in liver hilus-localized malignant occlusive jaundice a better alternative to endoscopic transhepatic drainage?] [J]
Nagasue N, Yukaya H, Ogawa Y, et al	Clinical experience with 118 hepatic resections for hepatocellular carcinoma [J]
Fortner J G, Kim D K, Maclean B J	Major hepatic resection for neoplasia: Personal experience in 108 patients [J]
Xiang C, Shen X, Zeng X, et al	Effect of transarterial chemoembolization as postoperative adjuvant therapy for intermediate-stage hepatocellular carcinoma with microvascular invasion: a multicenter cohort study [J]
Zheng D H, Yang J M, Wu J X, et al	Cidan Capsule in Combination with Adjuvant Transarterial Chemoembolization Reduces Recurrence Rate after Curative Resection of Hepatocellular Carcinoma: A Multicenter, Randomized Controlled Trial [J]
Yuan L, Feng J, Zhang Y, et al	Transarterial chemoembolization plus immune checkpoint inhibitor as postoperative adjuvant therapy for hepatocellular carcinoma with portal vein tumor thrombus: A multicenter cohort study [J]
Luo L, Shan R, Cui L, et al	Postoperative adjuvant transarterial chemoembolisation improves survival of hepatocellular carcinoma patients with microvascular invasion: A multicenter retrospective cohort [J]
Long L, Chen B, Wang H, et al	Survival benefit of radiotherapy following narrow-margin hepatectomy in patients with hepatocellular carcinoma: A propensity score-matched analysis based on phase II study [J]
Li Z-X, Zhang Q-F, Huang J-M, et al	Safety and efficacy of postoperative adjuvant therapy with atezolizumab and bevacizumab after radical resection of hepatocellular carcinoma [J]
Li L, Wu P-S, Liang X-M, et al	Adjuvant immune checkpoint inhibitors associated with higher recurrence-free survival in postoperative hepatocellular carcinoma (PREVENT): a prospective, multicentric cohort study [J]
Li J, Wang W-Q, Zhu R-H, et al	Postoperative adjuvant tyrosine kinase inhibitors combined with anti-PD-1 antibodies improves surgical outcomes for hepatocellular carcinoma with high-risk recurrent factors [J]
Bai S, Yang P, Liu J, et al	Surgical Margin Affects the Long-Term Prognosis of Patients With Hepatocellular Carcinoma Undergoing Radical Hepatectomy Followed by Adjuvant TACE [J]
Yang T, Gou X X, Shi H Y, et al	Favorable overall and recurrence-free survival following narrowmargin hepatectomy for hepatocellular carcinoma: A multicenter propensity-matched study from China [J]
Seo S, Hatano E, Kanai M, et al	Prospective Observational Study of Sorafenib in Hepatocellular Carcinoma Patients With Very High Risk of Recurrence Αfter Surgery [J]
Pan Y, Mei J, Chen J, et al	Comparison Between Portal Vein Perfusion Chemotherapy and Neoadjuvant Hepatic Arterial Infusion Chemotherapy for Resectable Intermediate to Advanced Stage Hepatocellular Carcinoma [J]
Lin K, Wei F, Huang Q, et al	Postoperative Adjuvant Transarterial Chemoembolization Plus Tyrosine Kinase Inhibitor for Hepatocellular Carcinoma: a Multicentre Retrospective Study [J]
Gou X-X, Shi H-Y, Li C, et al	Association of Adjuvant Radiation Therapy With Long-Term Overall and Recurrence-Free Survival After Hepatectomy for Hepatocellular Carcinoma: A Multicenter Propensity-Matched Study [J]
Wang H, Yu H, Qian Y-W, et al	Postoperative adjuvant transcatheter arterial chemoembolization improves the prognosis of patients with huge hepatocellular carcinoma [J]
Li Q, Song T	Association Between Adjuvant Sorafenib and the Prognosis of Patients With Hepatocellular Carcinoma at a High Risk of Recurrence After Radical Resection [J]
Li S, Mei J, Wang Q, et al	Postoperative Adjuvant Transarterial Infusion Chemotherapy with FOLFOX Could Improve Outcomes of Hepatocellular Carcinoma Patients with Microvascular Invasion: A Preliminary Report of a Phase III, Randomized Controlled Clinical Trial [J]
Huang Q, Lin K, Wang L, et al	Postoperative Adjuvant Transarterial Chemoembolization Improves Short-Term Prognosis of Hepatocellular Carcinoma with Bile Duct Tumor Thrombus: A Propensity-Score Matching Study [J]
Zhang X P, Liu Y C, Chen Z H, et al	Postoperative Adjuvant Transarterial Chemoembolization Improves Outcomes of Hepatocellular Carcinoma Associated with Hepatic Vein Invasion: A Propensity Score Matching Analysis [J]
Zhang X P, Chai Z T, Gao Y Z, et al	Sorafenib as a postoperative adjuvant therapy in patients with hepatocellular carcinoma and microvascular invasion: A propensity score matching analysis [J]
Yi P S, Li Y, Yan S, et al	Surgery combined with post-operative trancatheter arterial chemoembolization improves survival of intermediate hepatocellular carcinoma [J]
Wang L, Chen B, Li Z, et al	Optimal postoperative adjuvant treatment strategy for HBV-related hepatocellular carcinoma with microvascular invasion: a propensity score analysis [J]
Qi Y-P, Zhong J-H, Liang Z-Y, et al	Adjuvant transarterial chemoembolization for patients with hepatocellular carcinoma involving microvascular invasion [J]
Lazuardi F, Valencia J, Zheng S	Adjuvant transcatheter arterial chemoembolization after radical resection of hepatocellular carcinoma patients with tumor size less than 5 cm: a retrospective study [J]
Chen Q, Shu C, Laurence A, et al	Effect of huaier granule on recurrence after curative resection of HCC: A multicenter, randomized clinical trial [J]
Wei W, Jian P E, Li S H, et al	Adjuvant transcatheter arterial chemoembolization after curative resection for hepatocellular carcinoma patients with solitary tumor and microvascular invasion: a randomized clinical trial of efficacy and safety [J]
Wang Z, Ren Z, Chen Y, et al	Adjuvant Transarterial Chemoembolization for HBV-Related Hepatocellular Carcinoma After Resection: A Randomized Controlled Study [J]
Hatano E, Uemoto S, Yamaue H, et al	Significance of hepatic resection and adjuvant hepatic arterial infusion chemotherapy for hepatocellular carcinoma with portal vein tumor thrombus in the first branch of portal vein and the main portal trunk: a project study for hepatic surgery of the Japanese Society of Hepato-Biliary-Pancreatic Surgery [J]
Chen Q, Shu C, Laurence A D, et al	Effect of Huaier granule on recurrence after curative resection of HCC: a multicentre, randomised clinical trial [J]
Wang L, Wang W, Yao X, et al	Postoperative adjuvant radiotherapy is associated with improved survival in hepatocellular carcinoma with microvascular invasion [J]
Li C, Wen T-F, Yan L-N, et al	Liver resection versus liver resection plus TACE for patients with hepatocellular carcinoma beyond Milan criteria [J]
Xia F, Wu L-L, Lau W-Y, et al	Adjuvant sorafenib after heptectomy for Barcelona Clinic Liver Cancer-stage C hepatocellular carcinoma patients [J]
Sun J J, Wang K, Zhang C Z, et al	Postoperative Adjuvant Transcatheter Arterial Chemoembolization After R0 Hepatectomy Improves Outcomes of Patients Who have Hepatocellular Carcinoma with Microvascular Invasion [J]
Chen J-L, Lao X-M, Lin X-J, et al	Adjuvant Cytokine-Induced Killer Cell Therapy Improves Disease-Free and Overall Survival in Solitary and Nonmicrovascular Invasive Hepatocellular Carcinoma After Curative Resection [J]
Bai T, Chen J, Xie Z-B, et al	The efficacy and safety of postoperative adjuvant transarterial embolization and radiotherapy in hepatocellular carcinoma patients with portal vein tumor thrombus [J]
Zuo C-H, Xia M, Liu J-S, et al	Transcatheter arterial chemoembolization combined with interferon-alpha is safe and effective for patients with hepatocellular carcinoma after curative resection [J]
Li F, Guo Z, Zhang Y, et al	Postoperative adjuvant arterial chemoembolization improves the survival of hepatitis B virus-related hepatocellular carcinoma: a retrospective control study [J]
Zhang W, Zhao G, Wei K, et al	Adjuvant sorafenib reduced mortality and prolonged overall survival and post-recurrence survival in hepatocellular carcinoma patients after curative resection: A single-center experience [J]
Kumamoto T, Tanaka K, Matsuo K, et al	Adjuvant hepatic arterial infusion chemotherapy with 5-Fluorouracil and interferon after curative resection of hepatocellular carcinoma: a preliminary report [J]
Zhong C, Guo R-P, Li J-Q, et al	A randomized controlled trial of hepatectomy with adjuvant transcatheter arterial chemoembolization versus hepatectomy alone for Stage III A hepatocellular carcinoma [J]
Ren Z-G, Lin Z-Y, Xia J-L, et al	Postoperative adjuvant arterial chemoembolization improves survival of hepatocellular carcinoma patients with risk factors for residual tumor: A retrospective control study [J]
Wu Z, Wang Z, Zhang L, et al	Update results from ALTER-H004 study: Anlotinib combined with TACE as adjuvant therapy in patients with hepatocellular carcinoma (HCC) at high risk of recurrence after surgery: A single arm, multi-center, phase II clinical trial [J]
Pan L X, Su J Y, Li L, et al	Treatment duration of adjuvant immune checkpoint inhibitor in hepatocellular carcinoma after curative resection: A prospective cohort study [J]
Amygdalos I, Hitpass L, Jöchle K, et al	Tumor Burden Score Predicts 1-year Overall Survival after Curative Resection of Colorectal Liver Metastases [J]
Wu Z, Wang Z, Zhang L, et al	Update results from ALTER-H004 study: Anlotinib combined with TACE as adjuvant therapy in hepatocellular carcinoma patients at high risk of recurrence after surgery- A single-arm, multicenter, phase II clinical trial [J]
Kuang M, Chen Z, Shen S, et al	71MO Randomized phase II study of adjuvant radiotherapy after curative resection of hepatocellular carcinoma with narrow margin (≤1 cm) (RAISE) [J]
Wu M Y, Qiao Q, Wang K, et al	Development and validation of pre-and post-operative models to predict recurrence after resection of solitary hepatocellular carcinoma: A multi-institutional study [J]
Galle P R, Knox J, Lencioni R, et al	Durvalumab with or without bevacizumab as adjuvant therapy for HCC patients at risk of recurrence after curative therapy: EMERALD-2 [J]
Seehofer D	The surgeon's perspective [J]
Knox J, Cheng A, Cleary S, et al	A phase 3 study of durvalumab with or without bevacizumab as adjuvant therapy in patients with hepatocellular carcinoma (HCC) who are at high risk of recurrence after curative hepatic resection [J]
Katagiri S, Niwa Y, Sugishita T, et al	Multidisciplinary treatments for hepatocellular carcinoma with major portal vein tumor thrombus [J]
Fan J, Cheng A L, Cleary S, et al	Durvalumab With or Without Bevacizumab as Adjuvant Therapy for Patients at High Risk of Recurrence After Curative Therapy: EMERALD-2 [J]
Exposito M J, Akce M, Alvarez J, et al	Abstract No. 526 CheckMate-9DX: phase 3, randomized, double-blind study of adjuvant nivolumab vs placebo for patients with hepatocellular carcinoma (HCC) at high risk of recurrence after curative resection or ablation [J
Chang A K, Teh C, Casupang A	Synchronous Colorectal Liver and Lung Metastasis [J]
Bi X, Gao J, Cai J	Sorafenib versus transarterial chemoembolization as adjuvant therapies for patients with hepatocellular carcinoma and microvascular invasion [J]
Alba Valmorisco M, Perez Quintero R, Martinez Mojarro R, et al	Laparoscopic hepatectomy continues growing [J]
Katagiri S, Ariizumi S, Kotera Y, et al	Multidisciplinary treatments for hepatocellular carcinoma with major portal vein tumor thrombus [J]
Jimenez Exposito M J, Akce M, Montero Alvarez J L, et al	CA209-9DX: Phase III, randomized, double-blind study of adjuvant nivolumab vs placebo for patients with hepatocellular carcinoma (HCC) at high risk of recurrence after curative resection or ablation [J]
Chong C	Granulin-Epithelin Precursor and ATP-Dependent Binding Cassette (ABC) B5 Regulate Liver Cancer Cell Response to Transarterial Chemoembolisation (TACE) After Curative Hepatectomy [J]
Osada S	Strategy for synchronous and multiple liver metastasis [J]
Hatano E	The role of portal vein thrombectomy in advanced HCC [J]
Ruers T J M, Tanis E, Nordlinger B, et al	Surgery versus radiofrequency ablation (Lessons from the CLOCC trial) [J]
Osada S, Imai H, Sasaki Y, et al	Strategy for synchronous and multiple liver metastasis [J]
Gonc¸Alves R, Sá Cunha A, Castro Benitez C, et al	Long survival can be obtained after liver resection for single metastases from NET [J]
Cheung Y S, Wong G L H, Chan A W H, et al	Impat of antiviral therapy on liver regeneration in hepatitis B carrier after hepatectomy [J]
Jones R, Dunne D, Sutton P, et al	Precision neoadjuvant transarterial chemoembolisation using irinotecan eluting beads (debiritace); Update on a phase 2 study [J]
Glantzounis G, Harisis H, Mitsis M, et al	Initial report of the hepatobiliary activity, in the University Hospital of Ioannina, North West Greece [J]
Velayutham V, Sathyanesan J, Ramaswamy S, et al	Treatment of tumour recurrence after resection of hepatocellular carcinoma: Does aggressive management has a role [J]
Sanchez Cano J J, Poves Prim I, Buils Vilalta F, et al	Minimally invasive access for extreme surgery. Totally laparoscopic hepato-gastrectomy [J]
Salceda J, Tayar C, Laurent A, et al	Liver resection (LR) for large hepatocellular carcinoma (hcc) with underlying liver disease [J]
Fukumoto T, Kusunoki N, Kido M, et al	Percutaneous isolated hepatic perfusion (PIHP) for advanced hepatocellular carcinoma: Two decades experience of kobe program [J]
Agrawal S, Belghiti J	Oncologic resection for malignant tumors of the liver [J]
Ng E S H, Ang S F, Li H H, et al	Resected hepatocellular carcinoma: Postoperative prognostic factors [J]
Koehne C	New insights in systemic treatment [J]
Kim B W, Wang H J, Kim M W	Does transcatheter arterial chemoembolization before curative resection for hepatocellular carcinoma improve outcomes? [J]
Yuan C, Zeng L, Duan H, et al	Meta-analysis of the prognostic value of serum carcinoembryonic antigen in patients with colorectal cancer liver metastases after hepatectomy [J]
Vadisetti S N, Patkar S, Kazi M, et al	Patterns and predictors of recurrence after curative resection of colorectal liver metastasis (CRLM) [J]
Patkar S, Kazi M, Nandy K, et al	Minimally invasive simultaneous colorectal and liver resection for synchronous colorectal liver metastasis – short-term outcomes [J]
Ozawa M, Watanabe J, Ishibe A, et al	Multicenter randomized phase II study on S-1 and oxaliplatin therapy as an adjuvant after hepatectomy for colorectal liver metastases (YCOG1001) [J]
Nandy K, Kazi M, Patkar S, et al	Minimally Invasive Simultaneous Colorectal and Liver Resection for Synchronous Colorectal Liver Metastasis—Short-Term Outcomes [J]
Maeda S, Ouchi A, Komori K, et al	Risk factors affecting delay of initiating adjuvant chemotherapy for stage III colorectal cancer [J]
Li Y, Xu J, Hu X, et al	Personalized circulating tumor DNA monitoring improves recurrence surveillance and management after curative resection of colorectal liver metastases: a prospective cohort study [J]
Josephs G, Hitpass L, Elmaagacli S, et al	Oxaliplatin-induced spleen hypertrophy as a predictor of liver-specific complications following curative resection of colorectal liver metastases [J]
Josephs G, Chrysos A, David S, et al	Elevated APRI score and ALBI grade as indicators of chemotherapy-induced hepatic damage can predict postoperative complications following curative resection of colorectal liver metastases [J]
Endo Y, Alaimo L, Moazzam Z, et al	Optimal policy tree to assist in adjuvant therapy decision-making after resection of colorectal liver metastases [J]
Chang W-J, Chen C-B, Chang Y-T, et al	Novel Use of the Falciform Ligament for MHV Reconstruction During Laparoscopic Hepatectomy of Colorectal Liver Metastasis [J]
Bhimani N, Dieng M, Kelly P J, et al	Quality-of-life measurement long-term after resection of colorectal liver metastases – is there an optimal assessment tool? [J]
Zhou J-M, Wang L, Mao A-R	Value and prognostic factors of repeat hepatectomy for recurrent colorectal liver metastasis [J]
Yığman S, Bozkurt E, Çil B E, et al	Reliability of Multidisciplinary Approach in Multiple Colorectal Liver Metastases [J]
Wang Y, Wen N, Xiong X, et al	Timing of surgery in patients with synchronous colorectal cancer liver metastases undergoing neoadjuvant chemotherapy: a propensity score analysis [J]
Solsky I, Moaven O, Valenzuela C D D, et al	Survival Outcomes of Optimally Treated Colorectal Metastases: The Importance of R0 Status in Surgical Treatment of Hepatic and Peritoneal Surface Disease [J]
Sasaki T, Otsuka K, Yoshikawa Y, et al	Tooth Loss as a Predictor of Postoperative Complications and Prognosis in Patients with Colorectal Cancer [J]
Piringer G, Gruenberger T, Thaler J, et al	LM02 trial Perioperative treatment with panitumumab and FOLFIRI in patients with wild-type RAS, potentially resectable colorectal cancer liver metastases—a phase II study [J]
Patel P, Doyle J, Yeung D, et al	Radical Single Stage Liver Resection of Bilobar Colorectal Liver Metastases [J]
Nakashima T, Mori S, Tanabe K, et al	[A Case of Curative Resection Following TNT for Locally Advanced Rectal Cancer with Liver Metastasis] [J]
Morarasu S, Clancy C, Gorgun E, et al	Laparoscopic versus open resection of primary colorectal cancers and synchronous liver metastasis: a systematic review and meta-analysis [J]
Lo W M, Tohme S T, Geller D A	Recent Advances in Minimally Invasive Liver Resection for Colorectal Cancer Liver Metastases—A Review [J]
Lo W, Etherington M, Steel J, et al	5- and 10-year survival comparing laparoscopic to open resection for colorectal liver metastases [J]
Lee J M, Han Y D, Cho M S, et al	Neoadjuvant chemotherapy versus upfront surgery as the initial treatment for patients with resectable, synchronous colorectal cancer liver metastases [J]
Josephs G, Hitpass L, Elmaagacli S, et al	Oxaliplatin-induced spleen hypertrophy as a predictor of liver-specific complications following curative resection of colorectal liver metastases [J]
Hernandez M C, Fan D, Sullivan K, et al	Recurrence after multimodal therapy for colorectal liver metastases: Biology, technique reflections [J]
Gardner I H, Lam J, Abdalla E, et al	URGENT PELVIC EXENTERATION WITH LIVER RESECTION FOR PERFORATED RECTAL CANCER WITH ISOLATED LIVER METASTASIS [J]
Bozkurt E, Sijberden J P, Hilal M A	Safety and Feasibility of Laparoscopic Right or Extended Right Hemi Hepatectomy Following Modulation of the Future Liver Remnant in Patients with Colorectal Liver Metastases: A Systematic Review [J]
Yoshino K, Osumi H, Shinozaki E, et al	Clinical usefulness of postoperative serum carcinoembryonic antigen in colorectal cancer patients with liver metastases [J]
Watanabe G, Mise Y, Oba M, et al	A multicenter phase II trial to assess the efficacy and safety of bevacizumab plus mFOLFOX6 as induction chemotherapy toward R0 surgical resection in advanced colorectal liver metastases with mutant-type KRAS: NEXTO-mt trial [J]
Wagman L D, Geller D A, Jacobs S A, et al	NSABP FC-6: Surgical conversion rate in colorectal cancer patients with unresectable, KRAS wild-type liver metastases receiving mFOLFOX7 plus cetuximab [J]
Uemura T, Machado L, Dunn A, et al	NOVEL STRATEGY OF TWO STAGE HEPATECTOMY COMBINED WITH Y RADIOEMBOLIZATION FOR MULTIPLE BILOBAR COLORECTAL LIVER METASTASES [J]
Takeda Y, Nakano T, Yanagaki M, et al	The time-dependent changes in serum carcinoembryonic antigen impact on posthepatectomy outcomes of colorectal liver metastasis [J]
Takeda K, Kikuchi Y, Sawada Y U, et al	Efficacy of Adjuvant Chemotherapy Following Curative Resection of Colorectal Cancer Liver Metastases [J]
Solsky I B, Valenzuela C D, Lundy M, et al	Survival Outcomes of Optimally-treated Colorectal Metastases: The Importance of R0 Status in Hepatic and Peritoneal Surface Disease [J]
Sakai N, Furukawa K, Takayashiki T, et al	Treatment Strategy for Multiple Colorectal Liver Metastases [J]
Panettieri E, Ardito F, De Rose A, et al	Survival after Resection of Colorectal Liver Metastases: Results from a Single Institution over Three Decades [J]
Mcinerney N J, Elliott J A, Neary C, et al	Laparoscopic Compared with Open Liver Resection in the Management of Colorectal Liver Metastases [J]
Maruyama K, Tominaga T, Nonaka T, et al	Efficacy of risk-stratified indicators for adjuvant chemotherapy with fluorouracil and oxaliplatin after hepatectomy for colorectal cancer liver metastasis [J]
Makhambetov Y	Resection of liver metastases from colorectal cancer. Indications and results [J]
Lyu X Y, Bi X Y, Zhao H, et al	[Comparison of follow-up treatment regimens for colorectal cancer liver metastases without objective response to neoadjuvant chemotherapy: direct surgery or surgery after second-line chemotherapy] [J]
Dobrodeev А Y, Kostromitsky D N, Tarasova А S, et al	SHORT-TERM OUTCOMES OF NEOADJUVANT CHEMOTHERAPY IN COLORECTAL CANCER PATIENTS WITH ISOLATED LIVER METASTASIS [J]
Chen Q, Zhang Y, Li X, et al	Nomogram Incorporating Preoperative Testing Markers for the prediction of Early Recurrence for Colorectal Liver Metastases with Neoadjuvant Chemotherapy followed by Hepatectomy [J]
Casas-Sicilia E, Jiménez-Bernadó A, Jaime-Sánchez A, et al	Analysis of survival and clinicopathological characteristics in patients after liver resection for colorectal liver metastases according to resection margin [J]
Yao J, Chen Q, Deng Y, et al	Nomograms predicting primary lymph node metastases and prognosis for synchronous colorectal liver metastasis with simultaneous resection of colorectal cancer and liver metastases [J]
Taniguchi A, Adachi Y, Kimura Y, et al	[A Case of R0 Resection, with Preservation of Bladder Function, of Advanced Rectal Cancer Infiltrating the Bladder with a Single Metastatic Liver Tumor Due to Preoperative Chemotherapy] [J]
Takeda Y, Saiura A, Yoshioka R, et al	The Effect of Adjuvant Chemotherapy after Hepatectomy for Colorectal Liver Metastasis Depends on RAS Mutation Status [J]
Sugimoto K, Sakamoto K, Ii Y, et al	Significance of postoperative adjuvant chemotherapy with an oxaliplatin-based regimen after simultaneous curative resection for colorectal cancer and synchronous colorectal liver metastasis: a propensity score matching analysis [J]
Stott M, Noone T, Kausar A	Is a R0 Resection Always the Aim in Resection of Colorectal Liver Metastasis? [J]
Shibutani M, Kimura K, Kashiwagi S, et al	Elevated Postoperative Levels of Serum C-reactive Protein Are Associated With Shorter Long-term Survival After Resection of Colorectal Liver Metastases, Regardless of the Occurrence of Infectious Complications [J]
Schiergens T S, Drefs M, Dörsch M, et al	Prognostic impact of pedicle clamping during liver resection for colorectal metastases [J]
Satake H, Hashida H, Tanioka H, et al	Hepatectomy Followed by Adjuvant Chemotherapy with 3-Month Capecitabine Plus Oxaliplatin for Colorectal Cancer Liver Metastases [J]
Sanyal S, Alabraba E, Ibrahim H, et al	ACE Inhibitor Therapy Does Not Influence the Survival Outcomes of Patients with Colorectal Liver Metastases Following Liver Resection [J]
Okuno M, Kawaguchi Y, De Bellis M, et al	A new sequential treatment strategy for multiple colorectal liver metastases: Planned incomplete resection and postoperative completion ablation for intentionally-untreated tumors under guidance of cross-sectional imaging [J]
Okuda Y	Parenchymal-Sparing Hepatectomies for Colorectal Liver Metastases [J]
Mowbray N, Pathak S, Mckay S, et al	Variation in the current follow-up practice after liver resection for colorectal cancer liver metastases in the UK [J]
Liu Y, Zhou B, Xu J	Preoperative transarterial chemoembolization with drug-eluting beads (DEB-TACE) in patients who underwent colorectal liver metastases resection [J]
Lisa B D, Christoph T, Reiner Cäcilia S, et al	Multimodal treatment strategies for colorectal liver metastases [J]
Kelm M, Schollbach J, Anger F, et al	Prognostic impact of additive chemotherapy after curative resection of metachronous colorectal liver metastasis: a single-centre retrospective study [J]
Kawakatsu S, Ishizawa T, Fujimoto Y, et al	Impact on operative outcomes of laparoscopic simultaneous resection of colorectal cancer and synchronous liver metastases [J]
Iakovidis C, Tepelenis K, Pappas-Gogos G, et al	Indocyanine green fluorescence guided laparoscopic hepatectomy of segment VI for metachronous colorectal liver metastases in a severely obese patient [J]
Hashida H, Satake H, Tanioka H, et al	P-193 Final results of hepatectomy followed by adjuvant chemotherapy with 3-month capecitabine plus oxaliplatin for colorectal cancer liver metastases: A multicenter phase 2 study [J]
Dokmak S, Aussilhou B, Levenson G, et al	Staged Double Hepatectomy, Double Total Vascular Exclusion, and Double Venous Reconstruction by Peritoneal Patches in One Patient with Colorectal Liver Metastases [J]
Chen Q, Mao R, Zhao J, et al	Upgraded nomograms for the prediction of complications and survival in patients with colorectal liver metastases treated with neoadjuvant chemotherapy followed by hepatic resection [J]
Chen Q, Mao R, Zhao J, et al	Nomograms incorporating preoperative RDW level for the prediction of postoperative complications and survival in colorectal liver metastases after resection [J]
Birrer D L, Tschuor C, Reiner C S, et al	Multimodal treatment strategies for colorectal liver metastases [J]
Barabino M, Piccolo G, Tarchi G, et al	One stage laparoscopic ICG guided liver resection for bilateral colorectal liver metastases [J]
Bae H W, Kim H S, Yang S Y, et al	Upfront chemotherapy and short-course radiotherapy with delayed surgery for locally advanced rectal cancer with synchronous liver metastases [J]
Xiao B, Peng J, Wang Y, et al	Prognostic value of tumor infiltrating lymphocytes combined with pd-l1 expression for patients with solitary colorectal cancer liver metastasis [J]
Watanabe T, Sugimoto N, Tamagawa H, et al	P-160 A phase II study of resection followed capecitabine plus oxaliplatin for liver metastasis of colorectal cancer (REX study): Safety analysis [J]
Torgomyan H G, Kiselev N M, Ashimov E A, et al	Comparative analysis of two-stage hepatectomy and enhanced one-stage hepatectomy in the setting of bilobar colorectal liver metastases [J]
Takorov I, Belev N, Lukanova T, et al	Bulgarian Experience With Laparoscopic Combined Colorectal And Liver Resections For Metastatic Colorectal Cancer [J]
Scherman P, Syk I, Holmberg E, et al	Influence of primary tumour and patient factors on survival in patients undergoing curative resection and treatment for liver metastases from colorectal cancer [J]
Sakamoto Y, Mima K, Imai K, et al	Preoperative C-reactive protein-to-albumin ratio and clinical outcomes after resection of colorectal liver metastases [J]
Rahimli M, Perrakis A, Schellerer V, et al	Robotic and laparoscopic liver surgery for colorectal liver metastases: an experience from a German Academic Center [J]
Piringer G, Gruenberger T, Kuehrer I, et al	LM02-trial perioperative treatment with panitumumab and FOLFIRI in patients with wild-type RAS, potentially resectable colorectal cancer liver metastases [J]
Petrowsky H, Linecker M, Raptis D A, et al	First Long-term Oncologic Results of the ALPPS Procedure in a Large Cohort of Patients With Colorectal Liver Metastases [J]
Parmar K L, O'reilly D, Valle J W, et al	Prospective study of change in liver function and fat in patients with colorectal liver metastases undergoing preoperative chemotherapy: protocol for the CLiFF Study [J]
Pan L, Tong C, Fu S, et al	Laparoscopic procedure is associated with lower morbidity for simultaneous resection of colorectal cancer and liver metastases: <i>an updated meta-analysis</i> [J]
Mattei M S	EXCLUSIVELY INDOCYANINE GREEN FLUORESCENCE GUIDED SURGERY IN LIVER METASTASES FROM COLORECTAL CANCER [J]
Kobayashi S, Beppu T, Honda G, et al	Survival Benefit of and Indications for Adjuvant Chemotherapy for Resected Colorectal Liver Metastases-a Japanese Nationwide Survey [J]
Kelly M E, Aalbers A G J, Aziz N A, et al	Simultaneous pelvic exenteration and liver resection for primary rectal cancer with synchronous liver metastases: results from the PelvEx Collaborative [J]
Kawaguchi Y, Vauthey J N	The Landmark Series: Randomized Control Trials Examining Perioperative Chemotherapy and Postoperative Adjuvant Chemotherapy for Resectable Colorectal Liver Metastasis [J]
Garcia-Botella A, Saez-Carlin P, Mendez R, et al	CD133+cell infusion in patients with colorectal liver metastases going to be submitted to a major liver resection (CELLCOL): A randomized open label clinical trial [J]
Dudaev Z, Aliev V, Mamedli Z, et al	Liver-First Approach in Treatment of Colorectal Cancer Patients with Synchronous Liver Metastases [J]
Doussot A, Vernerey D, Rullier E, et al	Surgical Management and Outcomes of Rectal Cancer with Synchronous Prostate Cancer: A Multicenter Experience from the GRECCAR Group [J]
Dokmak S, Aussilhou B, Sauvanet A, et al	Third hepatectomy for recurrent colorectal liver metastasis and double reconstruction of the hepatic vein and vena cava with peritoneal patchs under total vascular occlusion [J]
Chen L, Syn N L, Goh B K P, et al	Impact of multidisciplinary tumour boards (MTB) on the clinicopathological characteristics and outcomes of resected colorectal liver metastases across time [J]
Bae H, Kim N	Upfront systemic chemotherapy and short-course radiotherapy with delayed surgery for locally advanced rectal cancer with liver only metastases [J]
Andreou A, Kradolfer D, Maurer M, et al	Survival after hepatectomy for colorectal liver metastases is a function of intrahepatic recurrence but is not dependent of recurrence at the liver resection margin [J]
Simultaneous pelvic exenteration and liver resection for primary rectal cancer with synchronous liver metastases: results from the PelvEx Collaborative [J]	Colorectal disease : the official journal of the Association of Coloproctology of Great Britain and Ireland, 2020, 22(10): 1258-62
Ueda T, Sadamitsu T, Yokoyama T, et al	[Curative Resection of Locally Advanced Rectal Cancer with Synchronous Liver Metastasis after Long-Term Chemotherapy] [J]
Shin H, Kim C W, Lee J L, et al	Solitary colorectal liver metastasis after curative intent surgery: prognostic factors affecting outcomes and survival [J]
Shibutani M, Nagahara H, Fukuoka T, et al	Efficacy of Adjuvant Chemotherapy According to the Classification of Recurrence Risk Based on Systemic Inflammatory Markers in Patients With Liver Metastases of Colorectal Cancer [J]
Ponomarenko A, Achkasov S, Rybakov E, et al	Laparoscopic versus open liver resection for colorectal cancer metastases [J]
Pencovich N, Houli R, Lubezky N, et al	R1 resection of colorectal liver metastasis – What is the cost of marginal resection? [J]
Moehler M H, Folprecht G, Heinemann V, et al	Survival after secondary liver resection in metastatic colorectal cancer: A comparative analysis of the LICC trial with historical controls (CELIM, FIRE-3) [J]
Makimoto S, Takami T, Hatano K, et al	Additional surgery after endoscopic submucosal dissection for colorectal cancer: a review of 53 cases [J]
Li J, Gao Y, Liang W, et al	Robotic versus laparoscopic combined resection for rectal cancer and liver metastases [J]
Lee J, Choi K, Han Y, et al	Role and benefit of laparoscopic colorectal resection with open liver resection (hybrid) in treatment of colorectal cancer with synchronous liver metastases [J]
Kron P, Sanyal S, Nana G R, et al	Delayed ALPPS (inter-stage interval ≥14 days) vs. classical two-stage hepatectomy for colorectal liver metastases: A propensity score matched analysis [J]
Ivanecz A, Plahuta I, Krebs B, et al	One-stage pure laparoscopic resection of primary colorectal cancer and synchronous hepatic metastases: a single institution experience [J]
Ishizawa T, Kawakatsu S, Fujimoto Y, et al	Impact of laparoscopic simultaneous hepatectomoy in treatment of colorectal cancer with synchronous liver metastasis [J]
Huang W, Chen Y, Chang W, et al	Short-term and long-term outcomes of hepatectomy combined with intraoperative radiofrequency ablation for multiple colorectal liver metastases: A propensity score matching study [J]
Guerra F, Guadagni S, Pesi B, et al	Outcomes of robotic liver resections for colorectal liver metastases. A multi-institutional analysis of minimally invasive ultrasound-guided robotic surgery [J]
Ghiasloo M, Kahya H, Van Langenhove S, et al	Effect of treatment sequence on survival in stage IV rectal cancer with synchronous and potentially resectable liver metastases [J]
Fukami Y, Maeda A, Takayama Y, et al	Adverse oncological outcome of surgical site infection after liver resection for colorectal liver metastases [J]
Fretland A A, Aghayan D, Edwin B	Long-term survival after laparoscopic versus open resection for colorectal liver metastases [J]
Dokmak S, Aussilhou B, Sauvanet A, et al	Third hepatectomy for recurrent colorectal liver metastasis and double reconstruction of the hepatic vein and vena cava with peritoneal patchs under total vascular occlusion [J]
Chen Y-W, Huang M-T, Chang T-C	Long term outcomes of simultaneous laparoscopic versus open resection for colorectal cancer with synchronous liver metastases [J]
Bizzoca C, Delvecchio A, Fedele S, et al	Simultaneous Colon and Liver Laparoscopic Resection for Colorectal Cancer with Synchronous Liver Metastases: A Single Center Experience [J]
Benesova L, Halkova T, Ptackova R, et al	Significance of postoperative follow-up of patients with metastatic colorectal cancer using circulating tumor DNA [J]
Belev N	Simultaneous laparoscopic resection of colorectal cancer and liver metastases- Initial experience [J]
Baumgart J, Gaßmann P, Heinrich S, et al	Suspected major vessel involvement in patients with colorectal liver metastases (CRLM): Single Center Experience of 13 Cases [J]
Vigano L, Costa G, Cimino M M, et al	R1 Resection for Colorectal Liver Metastases: a Survey Questioning Surgeons about Its Incidence, Clinical Impact, and Management [J]
Takorov I, Lukanova T, Vasilevski I, et al	Laparoscopic combined colorectal and liver resection for metastatic colorectal cancer [J]
Strandberg Holka P, Eriksson S, Eberhard J, et al	Significance of poor performance status after resection of colorectal liver metastases [J]
Stewart C L, Warner S, Ito K, et al	Cytoreduction for colorectal metastases: liver, lung, peritoneum, lymph nodes, bone, brain. When does it palliate, prolong survival, and potentially cure? [J]
Shigematsu Y, Inamura K, Yamamoto N, et al	Impact of CDX2 expression status on the survival of patients after curative resection for colorectal cancer liver metastasis [J]
Senda Y, Shimizu Y, Natsume S	Outcome of hepatectomy following chemothrapy for synchronous liver metastasis of colorectal cancer [J]
Satake H, Hashida H, Tanioka H, et al	Survival results of hepatectomy followed by adjuvant chemotherapy with three months of capecitabine plus oxaliplatin for colorectal cancer liver metastases: A multicenter phase II study [J]
Peltonen R, Osterlund P, Lempinen M, et al	Postoperative CEA is a better prognostic marker than CA19-9, hCGbeta or TATI after resection of colorectal liver metastases [J]
Pan Z, Peng J, Lin J, et al	Is there a survival benefit from adjuvant chemotherapy for patients with liver oligometastases from colorectal cancer after curative resection? [J]
Okuno M, Goumard C, Mizuno T, et al	Operative and short-term oncologic outcomes of laparoscopic versus open liver resection for colorectal liver metastases located in the posterosuperior liver: a propensity score matching analysis [J]
Okugawa Y, Yao L, Toiyama Y, et al	Prognostic impact of sarcopenia and its correlation with circulating miR-21 in colorectal cancer patients [J]
Nishioka Y, Moriyama J, Matoba S, et al	Prognostic Impact of Adjuvant Chemotherapy after Hepatic Resection for Synchronous and Early Metachronous Colorectal Liver Metastases [J]
Nishioka Y, Hasegawa K, Saiura A, et al	A multicenter phase II trial to evaluate the efficacy of mFOLFOX61cetuximab as induction chemotherapy to achieve R0 surgical resection for advanced colorectal liver metastases (NEXTO trial) [J]
Morelli L, Furbetta N, Di Franco G, et al	Robot-assisted surgery for colorectal liver metastasis: A single center experience [J]
Holka P S, Eriksson S, Eberhard J, et al	Significance of poor performance status after resection of colorectal liver metastases [J]
Hiroyoshi J, Yamashita S, Tanaka M, et al	Contrast-enhanced intraoperative ultrasound in the resection of colorectal liver metastases with intrabiliary growth [J]
Ferrucci M, Ardito F, Coppola A, et al	Role of R1 liver resections for colorectal metastases in the era of modern chemotherapy [J]
De Raffele E, Mirarchi M, Cuicchi D, et al	Simultaneous curative resection of double colorectal carcinoma with synchronous bilobar liver metastases [J]
Chiappa A, Foschi D, Zampino M G, et al	Results of resection or resection plus ablation of colorectal liver metastases: evaluating their effects for a better outcome [J]
Chiappa A, Foschi D, Pravettoni G, et al	Liver Resection or Resection Plus Intraoperative Echo-Guided Ablation in the Treatment of Colorectal Metastases: We Are Evaluating Their Effect for Cure [J]
Chen H L R, Radhakrishnan R, Liu Y, et al	Prognostic impact of tumour biology compared to surgical margin clearance for colorectal liver metastases in the era of modern chemotherapy and surgery [J]
Brown K M, Xue A, Julovi S M, et al	Using patient-derived xenograft models of colorectal liver metastases to predict chemosensitivity [J]
Ali S M, Pawlik T M, Rodriguez-Bigas M A, et al	Timing of Surgical Resection for Curative Colorectal Cancer with Liver Metastasis [J]
Yamashita S, Venkatesan A M, Mizuno T, et al	Remnant Liver Ischemia as a Prognostic Factor for Cancer-Specific Survival After Resection of Colorectal Liver Metastases [J]
Yamashita S, Shindoh J, Mizuno T, et al	Hepatic atrophy following preoperative chemotherapy predicts hepatic insufficiency after resection of colorectal liver metastases [J]
Yamashita S, Sheth R A, Niekamp A S, et al	Comprehensive Complication Index Predicts Cancer-specific Survival After Resection of Colorectal Metastases Independent of RAS Mutational Status [J]
Yamaguchi S, Yokoyama S, Ueno M, et al	CEACAM1 is associated with recurrence after hepatectomy for colorectal liver metastasis [J]
Takorov I, Lukanova T S, Vasilevski I, et al	LAPAROSCOPIC COMBINED COLORECTAL AND LIVER RESECTION FOR METASTATIC COLORECTAL CANCER [J]
Takorov I, Lukanova T, Vasilevski I, et al	Laparoscopic combined colorectal and liver resection for metastatic colorectal cancer [J]
Sung S, Son S H, Park E Y, et al	Prognosis of locally advanced rectal cancer can be predicted more accurately using pre-and post-chemoradiotherapy neutrophillymphocyte ratios in patients who received preoperative chemoradiotherapy [J]
Pietrantonio F, Di Bartolomeo M, Cotsoglou C, et al	Perioperative Triplet Chemotherapy and Cetuximab in Patients With RAS Wild Type High Recurrence Risk or Borderline Resectable Colorectal Cancer Liver Metastases [J]
Nagayama S, Hasegawa S, Hida K, et al	Multi-institutional phase II study on the feasibility of liver resection following preoperative mFOLFOX6 therapy for resectable liver metastases from colorectal cancers [J]
Martinez-Cecilia D, Cipriani F, Vishal S, et al	Laparoscopic Versus Open Liver Resection for Colorectal Metastases in Elderly and Octogenarian Patients <i>A Multicenter Propensity Score Based Analysis of Short</i>- <i>and Long</i>-<i>term Outcomes</i> [J]
Kusano M, Honda M, Okabayashi K, et al	Randomized controlled Phase III study comparing hepatic arterial infusion with systemic chemotherapy after curative resection for liver metastasis of colorectal carcinoma: JFMC 29-0003 [J]
Kobayashi S, Beppu T, Honda G, et al	Survival benefit of adjuvant chemotherapy compared with surgery alone in patients that undergo hepatectomy for colorectal liver metastasis-A propensity score-matching analysis of a nationwide survey [J]
Ivanecz A, Pivec V, Plahuta I, et al	Laparoscopic liver resection for colorectal metastases - Treatment results [J]
Hashida H, Satake H, Tanioka H, et al	Hepatectomy followed by adjuvant chemotherapy with capecitabine plus oxaliplatin for three months for colorectal cancer liver metastases: A multicenter phase 2 study [J]
Hasegawa K, Saiura A, Takayama T, et al	Oral adjuvant chemotherapy using uracil-tegafur (UFT) with leucovorin (LV) after resection of colorectal cancer liver metastases: Long-term survival results of the phase III UFT/LV study [J]
Haruki K, Shiba H, Horiuchi T, et al	Impact of the C-reactive protein to albumin ratio on long-term outcomes after hepatic resection for colorectal liver metastases [J]
Hand F, Sanabria Mateos R, Durand M, et al	Multivisceral resection for colorectal liver metastases: Outcomes of a matched cohort analysis [J]
Fukami Y, Kaneoka Y, Maeda A, et al	Postoperative complications following aggressive repeat hepatectomy for colorectal liver metastasis have adverse oncological outcomes [J]
D'hondt M, Ververken F, Nuytens F	Laparoscopic parenchymal preserving liver resections for colorectal liver metastases in the era of highly effective systemic therapy and selective internal radiation therapy can often prevent a hemihepatectomy. (With video) [J]
Cipriani F, Rawashdeh M, Stanton L, et al	Impact of the laparoscopic approach for colorectal liver metastases on short- and long-term outcomes. A propensity score analysis [J]
Cheng Y, Zhang L, Li H, et al	Laparoscopic versus open liver resection for colorectal liver metastases: a systematic review [J]
Yamauchi K, Kokuryo T, Yokoyama Y, et al	Prediction of Early Recurrence After Curative Resection of Colorectal Liver Metastasis and Subsequent S-1 Chemotherapy [J]
Somashekhar S P, Ashwin K R, Zaveri S S, et al	Assessment of Tumor Response and Resection Rates in Unresectable Colorectal Liver Metastases Following Neoadjuvant Chemotherapy with Cetuximab [J]
Skipworth J, Haswell A, Raptis D, et al	A comparison of long-term outcomes in patients with colorectal liver metastases undergoing complete(R0) and microscopically incomplete(R1) hepatic resection [J]
Rebeko I, Suslau M, Erzinkiani F, et al	Simultaneous colon resection and split in situ hepatectomy in synchronous colorectal liver metastases: Feasibility and safety [J]
Ratti F, Schadde E, Masetti M, et al	Strategies to increase resectability of patients with colorectal liver metastases: a multi-center case-match analysis of ALPPS versus conventional two-stage hepatectomy [J]
Patel D, Townsend A R, Karapetis C, et al	Is Survival for Patients with Resectable Lung Metastatic Colorectal Cancer Comparable to Those with Resectable Liver Disease? Results from the South Australian Metastatic Colorectal Registry [J]
Nomi T, Fuks D, Louvet C, et al	Outcomes of Laparoscopic Liver Resection for Patients with Large Colorectal Liver Metastases: A Case-Matched Analysis [J]
Mattar R E, Al-Alem F A, Simoneau E, et al	Preoperative selection of patients with colorectal cancer liver metastasis for hepatic resection [J]
Liu K T, Wan J F, Zhu J, et al	Role of pelvic radiotherapy for locally advanced rectal cancer and synchronous unresectable distant metastases [J]
Li H, Du X, Xia S, et al	[Application of multidisciplinary treatment in patients with liver metastasis of colorectal cancer] [J]
Laurent C, Adam J-P, Denost Q, et al	Significance of R1 Resection for Advanced Colorectal Liver Metastases in the Era of Modern Effective Chemotherapy [J]
Kanemitsu Y, Shida D, Tsukamoto S, et al	[Peri-operative chemotherapy for resectable colorectal cancer liver metastases] [J]
Kambakamba P, Linecker M, Alvarez F a A, et al	ALPPS reduces chemotherapyfree interval and may improve oncological outcome in patients with bilobar colorectal liver metastases [J]
Kambakamba P, Linecker M, Alvarez F A, et al	Short Chemotherapy-Free Interval Improves Oncological Outcome in Patients Undergoing Two-Stage Hepatectomy for Colorectal Liver Metastases [J]
Jones R P, Malik H Z, Fenwick S W, et al	PARAGON II - A single arm multicentre phase II study of neoadjuvant therapy using irinotecan bead in patients with resectable liver metastases from colorectal cancer [J]
Hironaga S, Akihito T, Hiroki H, et al	Hepatectomy followed by adjuvant chemotherapy with capecitabine plus oxaliplatin for three months for liver metastases from colorectal cancer: A multicenter phase 2 study [J]
Hasegawa K, Saiura A, Takayama T, et al	Adjuvant Oral Uracil-Tegafur with Leucovorin for Colorectal Cancer Liver Metastases: A Randomized Controlled Trial [J]
Goey K K H, T Lam-Boer J, De Wilt J H W, et al	Significant increase of synchronous disease in first-line metastatic colorectal cancer trials: Results of a systematic review [J]
Fukami Y, Kaneoka Y, Maeda A, et al	Simultaneous resection for colorectal cancer and synchronous liver metastases [J]
Fukami Y, Kaneoka Y, Maeda A, et al	Value of aggressive repeat hepatectomy for colorectal liver metastases [J]
Cipriani F, Rawashdeh M, Stanton L, et al	Propensity score-based analysis of outcomes of laparoscopic versus open liver resection for colorectal metastases [J]
Cipriani F, Rawashdeh M, Stanto L, et al	Impact of the laparoscopic approach on short-and longterm outcomes in patients with colorectal liver metastases. A propensity score analysis on a single centre experience [J]
Chiappa A, Bertani E, Zbar A P, et al	Optimizing treatment of hepatic metastases from colorectal cancer: Resection or resection plus ablation? [J]
Belev N V, St Rusev P, Slavchev M T, et al	Simultaneuos laparoscopic resection of colorectal cancer and liver metastases [J]
Yin Z, Huang X, Ma T, et al	Postoperative Complications Affect Long-Term Survival Outcomes Following Hepatic Resection for Colorectal Liver Metastasis [J]
Van Der Stok E P, Griinhagen D J, Rothbarth J, et al	The Prognostic Value of Post-operative Serum C-reactive Protein Level for Survival after Surgery for Colorectal Liver Metastases [J]
Uetake H, Yasuno M, Ishiguro M, et al	A multicenter phase II trial of mFOLFOX6 plus bevacizumab to treat liver-only metastases of colorectal cancer that are unsuitable for upfront resection (TRICC0808) [J]
Truant S, Séquier C, Leteurtre E, et al	Tumour biology of colorectal liver metastasis is a more important factor in survival than surgical margin clearance in the era of modern chemotherapy regimens [J]
Ratti F, Schadde E, Masetti M, et al	Strategies to Increase the Resectability of Patients with Colorectal Liver Metastases: A Multi-center Case-Match Analysis of ALPPS and Conventional Two-Stage Hepatectomy [J]
Pang T C, Spiro C, Ramacciotti T, et al	Complications following liver resection for colorectal metastases do not impact on longterm outcome [J]
Narita M, Oussoultzoglou E, Chenard M-P, et al	Predicting Early Intrahepatic Recurrence After Curative Resection of Colorectal Liver Metastases with Molecular Markers [J]
Nachmany I, Pencovich N, Zohar N, et al	Laparoscopic versus open liver resection for metastatic colorectal cancer [J]
Mise Y, Zimmitti G, Shindoh J, et al	<i>RAS</i> Mutations Predict Radiologic and Pathologic Response in Patients Treated with Chemotherapy Before Resection of Colorectal Liver Metastases [J]
Marques M C, Ribeiro H S C, Coimbra F J F, et al	Predictors of survival in patients with resected colorectal liver metastases: Experience of a single Brazilian cancer center [J]
Malik H, Khan A Z, Berry D P, et al	Liver resection rate following downsizing chemotherapy with cetuximab in metastatic colorectal cancer: UK retrospective observational study [J]
Lodewick T M, De Jong M C, Van Dam R M, et al	Effects of Postoperative Morbidity on Long-Term Outcome Following Surgery for Colorectal Liver Metastases [J]
Lin F, Li G, Chu Z, et al	Efficacy and safety of capecitabine plus oxaliplatin (XELOX) as the perioperative treatment of patients with potentially resectable liver-only metastases from colorectal cancer: A single arm, open-label, multicenter phase II trial (ML22298; NCT00997685) [J]
Kato T, Uehara K, Maeda A, et al	Phase II multicenter study of adjuvant S-1 for colorectal liver metastasis: survival analysis of N-SOG 01 trial [J]
Ishibashi K, Ishida H, Okada N, et al	Liver resection in patients treated with first-line chemotherapy for metastatic colorectal cancer: Analysis of 2-year follow-up data from a Japanese cohort study (EMERaLD study) [J]
Haas M, Rexrodt P, Schlitt H J, et al	Hematology meets oncology: An interesting case of splenomegaly and cytopenia after surgical resection and chemotherapy for colorectal cancer [J]
Fukami Y, Kaneoka Y, Maeda A, et al	Simultaneous resection for colorectal cancer and synchronous liver metastases [J]
Dave R V, Pathak S, White A D, et al	Outcome after liver resection in patients presenting with simultaneous hepatopulmonary colorectal metastases [J]
Beppu T, Wakabayashi G, Hasegawa K, et al	Long-term and perioperative outcomes of laparoscopic versus open liver resection for colorectal liver metastases with propensity score matching: a multi-institutional Japanese study [J]
Belev N, Slavchev M, Shopov N, et al	Simultaneous laparoscopic resection of colorectal cancer and liver metastasesinitial experience [J]
Ayez N, Van Der Stok E P, De Wilt H, et al	Neo-adjuvant chemotherapy followed by surgery versus surgery alone in high-risk patients with resectable colorectal liver metastases: the CHARISMA randomized multicenter clinical trial [J]
Zhang W, Song T	The progress in adjuvant therapy after curative resection of liver metastasis from colorectal cancer [J]
Vauthey J N	What is the limit of liver resection for colorectal liver metastasis? [J]
Uehara K, Maeda A, Sakamoto E, et al	A phase II multicenter single-arm trial of adjuvant chemotherapy with s-1 after curative resection of colorectal liver metastasis (N-SOG 01 trial) [J]
Song I S, Chun K S, Sul Y, et al	1 case of ALPPS for initially unresectable multiple and bilobar synchronous colorectal liver metastases [J]
Saiura A, Yamamoto J, Hasegawa K, et al	A combination of oral uracil-tegafur plus leucovorin (UFT + LV) is a safe regimen for adjuvant chemotherapy after hepatectomy in patients with colorectal cancer: Safety report of the LVUFT study [J]
Regimbeau J M, Sabbagh C, Ravololoniaina T, et al	Tailoring the surgical strategy of low and middle rectal cancer with synchronous liver metastases remains difficult. An intention to treat analysis [J]
Rahbari N N, Reissfelder C, Schulze-Bergkamen H, et al	Adjuvant therapy after resection of colorectal liver metastases: the predictive value of the MSKCC clinical risk score in the era of modern chemotherapy [J]
Pang T C, Spiro C, Ramacciotti T, et al	Complications following liver resection for colorectal metastases do not impact on longterm outcome [J]
Oba M, Hasegawa K, Kokudo N	The necessary principle of surgicaloncology for management of colorectal liver metastases [J]
Nakagawa K, Tanaka K, Nojiri K, et al	The modified Glasgow prognostic score as a predictor of survival after hepatectomy for colorectal liver metastases [J]
Morine Y, Shimada M, Utsunomiya T	Evaluation and management of hepatic injury induced by oxaliplatin-based chemotherapy in patients with hepatic resection for colorectal liver metastasis [J]
Mentha G	Reverse strategy for colorectal cancer with synchronous liver metastases [J]
Lam V W T, Laurence J M, Pang T, et al	A systematic review of a liver-first approach in patients with colorectal cancer and synchronous colorectal liver metastases [J]
Kobayashi T, Kawakamil M, Hara Y, et al	Combined evaluation of the Glasgow prognostic score and carcinoembryonic antigen concentration prior to hepatectomy predicts postoperative outcomes in patients with liver metastasis from colorectal cancer [J]
Katayose Y, Ishida K, Nakagawa K, et al	The impact of histologic tumor response on survival of patients treated with neoadjuvant mFOLFOX6 plus bevacizumab for the synchronous liver metastases from colorectal cancer [J]
Kaihara S, Okada K, Inoguchi K, et al	Impact of neo-adjuvant chemotherapy on parenchymal sparing in hepatectomy for colorectal liver metastasis [J]
Ichikawa Y, Goto A, Kobayashi N, et al	FOLFOXIRI+B-mab showed powerful effect as preoperative chemotherapy for multiple liver metastases of colorectal cancer [J]
Heinrich S, Lang H	Neoadjuvant chemotherapy or primary surgery for colorectal liver metastases. Pro primary surgery [J]
Hashimoto T, Itabashi M, Ogawa S, et al	Importance of the Postoperative Carcinoembryonic Antigen Level during Follow-Up after Curative Resection in Patients with Liver Metastatic Colorectal Carcinoma [J]
Devaud N, Kanji Z S, Dhani N, et al	Liver resection after chemotherapy and tumour downsizing in patients with initially unresectable colorectal cancer liver metastases [J]
Cokmert S, Ellidokuz H, Demir L, et al	Survival outcomes of liver metastasectomy in colorectal cancer cases: a single-center analysis in Turkey [J]
Chiang F F	The clues to optimize the adjuvant chemotherapy for resected liver-only colorectal cancer metastasis: An analysis based on Taiwan's NHIRD bank [J]
Bova R, Kamphues C, Neuhaus P, et al	[Impact of time of occurrence of liver metastases (synchronous vs. metachronous) on early postoperative outcome and long-term survival of colorectal cancer patients] [J]
Boame N, Gresham G, Jonker D, et al	Use of chemotherapy and radiofrequency ablation to treat colorectal cancer metastases: A retrospective review of the Ottawa Hospital Cancer Centre over 7 years [J]
Bigourdan J-M, Faber B, Rayar M, et al	Disease-Free Survival after Simultaneous or Delayed Resection of Synchronous Colorectal Liver Metastasis and Primary Cancer [J]
Weiss M J, Ito H, Araujo R L C, et al	Hepatic pedicle clamping during hepatic resection for colorectal liver metastases: No impact on survival or hepatic recurrence [J]
Uehara K, Maeda A, Sakamoto E, et al	Phase II trial of adjuvant chemotherapy with S-1 for colorectal liver metastasis [J]
Tzeng C-W D, Aloia T A	Colorectal Liver Metastases [J]
Tan M C B, Butte J M, Gonen M, et al	Prognostic significance of early recurrence: A conditional survival analysis in patients with resected colorectal liver metastasis [J]
Tan M, Butte J M, Gonen M, et al	Prognostic limitations of the clinical risk score: A conditional survival analysis in patients with colorectal liver metastasis [J]
Spampinato M, Mandalà L, Manoochehri F	'The liver first approach' for totally laparoscopic right hepatectomy to treat synchronous colorectal liver metastases [J]
Sourrouille I, Mordant P, Maggiori L, et al	Long-term survival after hepatic and pulmonary resection of colorectal cancer metastases [J]
Shindoh J, Tzeng C W D, Aloia T A, et al	Portal vein embolization improves rate of resection of extensive colorectal liver metastases without worsening survival [J]
Shchepotin I, Kolesnik O, Lukashenko A, et al	Adjuvant chemotherapy in combined treatment of the colorectal liver metastases [J]
Sabbagh C, Ravololoniaina T, Mauvais F, et al	Tailoring the surgical strategy of distal rectal cancer with synchronous liver metastases remains difficult. An intention to treat analysis [J]
Neeff H P, Drognitz O, Holzner P, et al	Outcome after repeat resection of liver metastases from colorectal cancer [J]
Nakagawa K, Katayose Y, Yamamoto K, et al	Updated results of a phase II study of neoadjuvant chemotherapy with mFOLFOX6 + bevacizumab for the synchronous liver metastases from colorectal cancer [J]
Mušterić G, Vrdoljak D V, Lesar M, et al	Current surgical treatment for colorectal liver metastases [J]
Mavros M N, De Jong M, Dogeas E, et al	Impact of complications on long-term survival after resection of colorectal liver metastases [J]
Litvak A, Saltz L	Use of chemotherapy in the resection of liver metastases of colorectal cancer [J]
Li F, Li G, Chu Z, et al	An interim analysis of a single arm, open-label, multicenter phase II study of capecitabine plus oxaliplatin (XELOX) as the perioperative treatment of patients with potentially resectable liver-only metastases from colorectal cancer (ML22298; NCT00997685) [J]
Lam V W T, Pang T, Laurence J M, et al	A Systematic Review of Repeat Hepatectomy for Recurrent Colorectal Liver Metastases [J]
Lam V W T, Laurence J M, Johnston E, et al	A systematic review of two-stage hepatectomy in patients with initially unresectable colorectal liver metastases [J]
Kim J S, Kim S, Cho H J, et al	The outcome of preoperative chemotherapy followed by surgery and upfront surgery for liver metastases from colorectal cancer [J]
Kataoka K, Kanazawa A, Iwamoto S, et al	Does conversion chemotherapy really improve survival in patients with colorectal liver metastases? [J]
Inagaki M, Kitada K, Tokunaga N, et al	Strategy for improving the prognosis after liver resection in colorectal cancer patients with liver metastasis [J]
Hsu H C, Chou W C, Shen W C, et al	Efficacy of postoperative oxaliplatin- or irinotecan-based chemotherapy after curative resection of synchronous liver metastases from colorectal cancer [J]
Haruki K, Shiba H, Fujiwara Y, et al	Negative Impact of Surgical Site Infection on Long-term Outcomes after Hepatic Resection for Colorectal Liver Metastases [J]
Haruki K, Shiba H, Fujiwara Y, et al	Practice to extend indication of hepatic resection for colorectal liver metastasis [J]
Hara M, Sato M, Takahashi H, et al	Carcinoembryonic antigen elevation in post-hepatectomy patients with colorectal cancer liver metastasis indicates recurrence with high accuracy [J]
Goéré D, Benhaim L, Bonnet S, et al	Adjuvant chemotherapy after resection of colorectal liver metastases in patients at high risk of hepatic recurrence: a comparative study between hepatic arterial infusion of oxaliplatin and modern systemic chemotherapy [J]
Gallinger S, Biagi J J, Fletcher G G, et al	Liver resection for colorectal cancer metastases [J]
Ayez N, De Ridder J, Wiering B, et al	Preoperative FDG-PET-Scan in Patients with Resectable Colorectal Liver Metastases Does Not Improve Overall Survival: A Retrospective Analyses Stratified by Clinical Risk Score [J]
Zdenkowski N, Chen S, Van Der Westhuizen A, et al	Curative Strategies for Liver Metastases from Colorectal Cancer: A Review [J]
Shimomura M, Okajima M, Hinoi T, et al	Identification of patients likely to benefit from metastasectomy in stage IV colorectal cancer [J]
Pugh S, Fuller A, Rose P, et al	What is the true incidence of metachronous colorectal liver metastases? Evidence from the UK facs (follow-up after colorectal surgery) trial (ISRCTN: 41458548) [J]
Polignano F M, Quyn A J, Sanjay P, et al	Totally laparoscopic strategies for the management of colorectal cancer with synchronous liver metastasis [J]
Marangoni G, Hakeem A, Toogood G, et al	Caudate lobe resection for colorectal liver metastases-a matched pair analysis [J]
Katayose Y, Yamauchi J, Oikawa M, et al	A phase II study of neoadjuvant chemotherapy with bevacizumab plus mFOLFOX6 for resectable synchronous liver metastasis (SLM) from colorectal cancer: The first report of the Miyagi Hepato-Biliary Pancreatic Clinical Oncology Group [J]
Kaibori M, Iwamoto Y, Ishizaki M, et al	Predictors and outcome of early recurrence after resection of hepatic metastases from colorectal cancer [J]
Jones R, Dunne D, Fenwick S W, et al	Neoadjuvant precision chemoembolisation for easily resectable colorectal liver metastases [J]
Ishizuka M, Kita J, Shimoda M, et al	Impact of Grading of Liver Metastasis on Postoperative Outcome in Patients with Liver Metastases from Colorectal Cancer [J]
Irving G R, Tiernan J P, Briggs C D, et al	Survival after downstaging chemotherapy for initially un-resectable colorectal liver metastases: Experience from a UK resection centre [J]
Homayounfar K, Bleckmann A, Conradi L C, et al	Bilobar spreading of colorectal liver metastases does not significantly affect survival after R0 resection in the era of interdisciplinary multimodal treatment [J]
Gomez D, De Rosa A, Addison A, et al	Outcome of cetuximab therapy in metastatic colorectal cancer-the future frontier? [J]
Gelli M, Gronnier C, Shivathirthan N, et al	Planned laparoscopic two-stage strategy for patients with multiple bilobar Colorectal Liver Metastases (CRLM) [J]
Di Fabio F, Whistance R, Rahman S, et al	Exploring the role of laparoscopic surgery in two-stage hepatectomy for bilobar colorectal liver metastases [J]
De Rosa A, Gomez D, Mills J, et al	Resection of colorectal liver metastases following downstaging chemotherapy and cetuximab [J]
De Rosa A, Gomez D, Mills J, et al	The 'liver-first' approach for synchronous colorectal liver metastases: Single centre experience [J]
Cai G-X, Cai S-J	Multi-modality treatment of colorectal liver metastases [J]
Bagmet N, Skipenko O, Shatveryan G, et al	Two-stage surgery for unresectable colorectal liver metastases: Results and prognostic factors [J]
Tsim N, Healey A J, Frampton A E, et al	Two-stage resection for bilobar colorectal liver metastases: R0 resection is the key [J]
Tanaka K, Nojiri K, Kumamoto T, et al	R1 resection for aggressive or advanced colorectal liver metastases is justified in combination with effective prehepatectomy chemotherapy [J]
Seehofer D, Neuhaus P	[Current status of multimodal therapy for colorectal liver metastases] [J]
Neal C P, Mann C D, Garcea G, et al	Preoperative Systemic Inflammation and Infectious Complications After Resection of Colorectal Liver Metastases [J]
Narita M, Oussoultzoglou E, Bachellier P, et al	Two-stage hepatectomy procedure to treat initially unresectable multiple bilobar colorectal liver metastases: technical aspects [J]
Mirarchi M, De Raffele E, Vaccari S, et al	Ultrasonography-guided twostage hepatectomy sparing part of segment S5 in a case of bilobar colorectal liver metastases [J]
Kim H R, Min B S, Kim J S, et al	Efficacy of oxaliplatin-based chemotherapy in curatively resected colorectal cancer with liver metastasis [J]
Kavlakoglu B, Ustun I, Oksuz O, et al	Surgical treatment of liver metastases from colorectal cancer: experience of a single institution [J]
Juez I, Rubio C, Figueras J	Multidisciplinary approach of colorectal liver metastases [J]
Jones R, Dunne D, Terlizzo M, et al	Neoadjuvant trans-arterial chemo-embolization using irinotecan beads for easily resectable colorectal liver metastases - A phase II study [J]
Fantola G, Tondolo V, Mantovani G, et al	Surgical resection of liver metastases from colorectal carcinoma ? Survival according to radical liver resection and to prognostic factors [J]
Chuang S-C, Su Y-C, Lu C-Y, et al	Risk Factors for the Development of Metachronous Liver Metastasis in Colorectal Cancer Patients After Curative Resection [J]
Ueda A, Yoshidome H, Kagawa S, et al	[Two-stage hepatectomy combined with converting chemotherapy achieved a successful treatment for initially unresectable multiple bilobar colorectal liver metastases] [J]
Tan E K, Ooi L L P J	Colorectal Cancer Liver Metastases - Understanding the Differences in the Management of Synchronous and Metachronous Disease [J]
Ohnishi T, Kanoh T, Tono T, et al	[Adjuvant chemotherapy with FOLFOX4 regimen after curative resection of liver metastases from colorectal cancer] [J]
Neumann U P, Seehofer D, Neuhaus P	The Surgical Treatment of Hepatic Metastases in Colorectal Carcinoma [J]
Kobayashi T, Teruya M, Kishiki T, et al	Elevated C-reactive protein and hypoalbuminemia measured before resection of colorectal liver metastases predict postoperative survival [J]
Jakab F	Choice of surgical strategy for colorectal liver metastases depending on clinical and pathological response to neoadjuvant chemo- and targeted therapy [J]
Huh J W, Cho C K, Kim H R, et al	Impact of resection for primary colorectal cancer on outcomes in patients with synchronous colorectal liver metastases [J]
Homayounfar K, Liersch T, Niessner M, et al	Multimodal treatment options for bilobar colorectal liver metastases [J]
Hinz S, Bockhorst J, Roeder C, et al	Disseminated tumor cells negatively influence survival after resection of colorectal liver metastases [J]
Folprecht G, Gruenberger T, Bechstein W O, et al	Tumour response and secondary resectability of colorectal liver metastases following neoadjuvant chemotherapy with cetuximab: the CELIM randomised phase 2 trial [J]
Farid S G, Aldouri A, Morris-Stiff G, et al	Correlation Between Postoperative Infective Complications and Long-Term Outcomes After Hepatic Resection for Colorectal Liver Metastasis [J]
Elhjouji A, Ait Ali A, El Khader A, et al	Hepatic metastases in cases of colorectal cancer: Benefits of induction therapy for optimizing resections. nine cases report [J]
Chaudhury P, Hassanain M, Bouganim N, et al	Perioperative chemotherapy with bevacizumab and liver resection for colorectal cancer liver metastasis [J]
Castano A	Hepatic surgical resection survival in metastatic colorectal cancer: Pre, postsurgical and combined chemotherapy with or without bevacizumab [J]
Martí J, Modolo M M, Fuster J, et al	Prognostic factors and time-related changes influence results of colorectal liver metastases surgical treatment: a single-center analysis [J]
Khan A Z, Wong V K, Malik H Z, et al	The impact of caudate lobe involvement after hepatic resection for colorectal metastases [J]
Khan A Z, Morris-Stiff G, Makuuchi M	Patterns of chemotherapy-induced hepatic injury and their implications for patients undergoing liver resection for colorectal liver metastases [J]
Ishizuka M, Kita J, Shimoda M, et al	Systemic Inflammatory Response Predicts Postoperative Outcome in Patients With Liver Metastases From Colorectal Cancer [J]
Iida A, Yoshidome H, Kaneko T, et al	[A curative resection with the combination of portal vein branch embolization and systemic chemotherapy in a patient with synchronous multiple and bilobar colorectal liver metastases] [J]
Hebbar M, Pruvot F-R, Romano O, et al	Integration of neoadjuvant and adjuvant chemotherapy in patients with resectable liver metastases from colorectal cancer [J]
Arnold D, Rummeny E J, Kirchner T, et al	Diagnosis and Treatment of Liver Metastases from Primary Colorectal Tumour [J]
Wicherts D A, Miller R, De Haas R J, et al	Long-Term Results of Two-Stage Hepatectomy for Irresectable Colorectal Cancer Liver Metastases [J]
Taylor I	Adjuvant chemotherapy after resection of liver metastases from colorectal cancer [J]
Tanaka K, Shimada H, Ueda M, et al	Role of hepatectomy in treating multiple bilobar colorectal cancer metastases [J]
Posner M C, Niedzwiecki D, Venook A P, et al	A phase II prospective multi-institutional trial of adjuvant active specific immunotherapy following curative resection of colorectal cancer hepatic metastases: cancer and leukemia group B study 89903 [J]
Oussoultzoglou E, Rosso E, Fuchshuber P, et al	Perioperative Carcinoembryonic Antigen Measurements to Predict Curability After Liver Resection for Colorectal Metastases A Prospective Study [J]
Ito H, Are C, Gonen M, et al	Effect of postoperative morbidity on long-term survival after hepatic resection for metastatic colorectal cancer [J]
Gruenberger B, Scheithauer W, Punzengruber R, et al	Importance of response to neoadjuvant chemotherapy in potentially curable colorectal cancer liver metastases [J]
Eisenberger A, Whelan R L, Neugut A I	Survival and symptomatic benefit from palliative primary tumor resection in patients with metastatic colorectal cancer: A review [J]
Zorzi D, Laurent A, Pawlik T M, et al	Chemotherapy-associated hepatotoxicity and surgery for colorectal liver metastases [J]
Paganini A M, Rotundo A, Barchetti L, et al	Cryosurgical ablation of hepatic colorectal metastases [J]
Nuzzo G, Giuliante F, Ardito F, et al	Liver resection for primarily unresectable colorectal metastases downsized by chemotherapy [J]
Mann C D, Metcalfe M S, Neal C P, et al	Role of ultrasonography in the detection of resectable recurrence after hepatectomy for colorectal liver metastases [J]
Malik H Z, Gomez D, Wong V, et al	Predictors of early disease recurrence following hepatic resection for colorectal cancer metastasis [J]
Malik H Z, Farid S, Al-Mukthar A, et al	A critical appraisal of the role of neoadjuvant chemotherapy for colorectal liver metastases: A case-controlled study [J]
Figueras J, Torras J, Valls C, et al	Surgical resection of colorectal liver metastases in patients with expanded indications: a single-center experience with 501 patients [J]
Andujar R L, Oron E M, Herraiz A M, et al	Reflections on 250 interventions for colorectal carcinoma metastases to the liver [J]
Yoshida S, Hazama S, Kondo H, et al	[Adjuvant hepatic arterial infusion after resection of hepatic metastasis from colorectal cancer] [J]
Strnad R, Ryska M, Belina F, et al	Prediction of treatment outcome after adjuvant loco-regional chemotherapy following liver resection for colorectal metastases--preliminary results [J]
Simmonds P C, Primrose J N, Colquitt J L, et al	Surgical resection of hepatic metastases from colorectal cancer: a systematic review of published studies [J]
Shimada H, Tanaka K, Matsuo K, et al	Treatment for multiple bilobar liver metastases of colorectal cancer [J]
Shah S A, Haddad R, Al-Sukhni W, et al	Surgical resection of hepatic and pulmonary metastases from colorectal carcinoma [J]
Oussoultzoglou E, Bachellier P, Rosso E, et al	Right portal vein embolization before right hepatectomy for unilobar colorectal liver metastases reduces the intrahepatic recurrence rate [J]
Nagashima I, Takada T, Adachi M, et al	Proposal of criteria to select candidates with colorectal liver metastases for hepatic resection: Comparison of our scoring system to the positive number of risk factors [J]
Hotta T, Takifuji K, Uchiyama K, et al	Potential predictors of survival after surgery for colorectal cancer patients with synchronous unresectable liver metastases [J]
Golling M, Gog C, Woeste G, et al	Colorectal cancer liver metastases - Neoadjuvant concepts for preoperative downsizing [J]
Garden O J, Rees M, Poston G J, et al	Guidelines for resection of colorectal cancer liver metastases [J]
Fahy B N, Jarnagin W R	Evolving techniques in the treatment of liver colorectal metastases: Role of laparoscopy, radiofrequency ablation, microwave coagulation, hepatic arterial chemotherapy, indications and contraindications for resection, role of transplantation, and timing of chemotherapy [J]
Wang P, Chen Z, Huang W-X, et al	Current preventive treatment for recurrence after curative hepatectomy for liver metastases of colorectal carcinoma: A literature review of randomized control trials [J]
Vauthey J N, Zorzi D, Pawlik T M	Making unresectable hepatic colorectal metastases resectable - Does it work? [J]
Sadahiro S, Suzuki T, Ishikawa K, et al	Estimation of the time of pulmonary metastasis in colorectal cancer patients with isolated synchronous liver metastasis [J]
Ruan D T, Warren R S	Liver-directed therapies in colorectal cancer [J]
Petrowsky H, Clavien P A	[Surgical therapy of colorectal liver metastases] [J]
Koch M, Kienle P, Hinz U, et al	Detection of hematogenous tumor cell dissemination predicts tumor relapse in patients undergoing surgical resection of colorectal liver metastases [J]
Imdahl A, Fischer E, Tenckhof C, et al	Resection of combined or sequential lung and liver metastases of colorectal cancer: Indication for everyone? [J]
Clancy T E, Dixon E, Perlis R, et al	Hepatic arterial infusion after curative resection of colorectal cancer metastases: a meta-analysis of prospective clinical trials [J]
Zacharias T, Jaeck D, Oussoultzoglou E, et al	First and repeat resection of colorectal liver metastases in elderly patients [J]
Tono T, Kanoh T, Ohnishi T, et al	Adjuvant hepatic arterial infusion after curative resection of colorectal liver metastases using removable intra-arterial catheters with shape-memory alloy [J]
Tokuoka M, Kashiwazaki M, Takeda Y, et al	[Evaluation of prophylactic hepatic arterial infusion chemotherapy after curative hepatectomy for metastatic colorectal cancer] [J]
Jaeck D, Oussoultzoglou E, Rosso E, et al	A two-stage hepatectomy procedure combined with portal vein embolization to achieve curative resection for initially unresectable multiple and bilobar colorectal liver metastases [J]
Frena A, Martin F, La Guardia G, et al	Liver resection after downstaging with neoadjuvant chemotherapy for "unresectable" colorectal metastases [J]
Tono T, Ukei T, Masutani S, et al	Management of hepatic arterial infusion port following prophylactic regional chemotherapy in patients who have undergone curative resection of colorectal liver metastases [J]
Tono T, Kanoh T, Ohnishi T, et al	[Prophylactic hepatic arterial infusion chemotherapy after resection of colorectal liver metastases using removable W-spiral catheter] [J]
Rougier P, Guimbaud R, Mitry E, et al	Adjuvant and neoadjuvant chemotherapy for patients with resectable liver metastases from colorectal cancer [J]
Lorenz M, Staib-Sebler E, Gog C, et al	Prospective pilot study of neoadjuvant chemotherapy with 5-fluorouracil, folinic acid and oxaliplatin in resectable liver metastases of colorectal cancer. Analysis of 42 neoadjuvant-chemotherapies [J]
Engarås B	Individual cutoff levels of carcinoembryonic antigen and CA 242 indicate recurrence of colorectal cancer with high sensitivity [J]
Altendorf-Hofmann A, Scheele J	A critical review of the major indicators of prognosis after resection of hepatic metastases from colorectal carcinoma [J]
Alberts S, Poston G	OncoSurge: A strategy for long-term survival in metastatic colorectal cancer [J]
Tono T, Kanoh T, Nakano Y, et al	[Reasonable approach for prophylactic hepatic arterial infusion chemotherapy after potentially curative surgery for colorectal liver metastases] [J]
Scheele J, Altendorf-Hofmann A, Grube T, et al	Resection of colorectal liver metastases: which prognostic factors should govern patient selection? [J]
Muratore A, Polastri R, Bouzari H, et al	Repeat hepatectomy for colorectal liver metastases: A worthwhile operation? [J]
Ketteniss M, Schütz G, Ulrich B	Costs and efficiency of a tumor follow-up program for the detection of colorectal liver metastases [J]
Figueras J, Valls C, Rafecas A, et al	Resection rate and effect of postoperative chemotherapy on survival after surgery for colorectal liver metastases [J]
Azoulay D, Adam R, Castaing D, et al	Multistage liver resections for colorectal liver metastases. The Paul Brousse attitude [J]
Tono T, Monden T	[The role of prophylactic hepatic arterial infusion chemotherapy after potentially curative resection of hepatic metastases from colorectal cancer] [J]
Tono T, Hasuike Y, Ohzato H, et al	Limited but definite efficacy of prophylactic hepatic arterial infusion chemotherapy after curative resection of colorectal liver metastases -: <i>A randomized study</i> [J]
Lorenz M, Staib-Sebler E, Hochmuth K, et al	Surgical resection of liver metastases of colorectal carcinoma:: Short and long-term results [J]
Scheele J, Altendorf-Hofmann A	Resection of colorectal liver metastases [J]
Rudroff C, Altendorf-Hoffmann A, Stangl R, et al	Prospective randomised trial on adjuvant hepatic-artery infusion chemotherapy after RO resection of colorectal liver metastases [J]
Lorenz M, Muller H H, Staib-Sebler E, et al	Relevance of neoadjuvant and adjuvant treatment for patients with resectable liver metastases of colorectal carcinoma [J]
Gambiez L, Denimal F, Karoui M, et al	Intra-arterial chemotherapy after curative resection of colorectal liver metastases. Results of a pilot study in thirty patients [J]
Ambiru S, Miyazaki M, Ito H, et al	Adjuvant regional chemotherapy after hepatic resection for colorectal metastases [J]
Okuno K, Yasutomi M, Hida J, et al	Longterm effects of hepatic arterial interleukin-2-based immunochemotherapy after potentially curative resection of colorectal liver metastases [J]
Ohlsson B, Stenram U, Tranberg K G	Resection of colorectal liver metastases: 25-year experience [J]
Lorenz M, Müller H H, Schramm H, et al	Randomized trial of surgery versus surgery followed by adjuvant hepatic arterial infusion with 5-fluorouracil and folinic acid for liver metastases of colorectal cancer [J]
Lorenz M, Müller H H, Schramm H, et al	Randomized trial of surgery versus surgery followed by adjuvant hepatic arterial infusion with 5-fluorouracil and folinic acid for liver metastases of colorectal cancer. German Cooperative on Liver Metastases (Arbeitsgruppe Lebermetastasen) [J]
Kokudo N, Seki M, Ohta H, et al	Effects of systemic and regional chemotherapy after hepatic resection for colorectal metastases [J]
Elias D, Cavalcanti A, Sabourin J C, et al	Results of 136 curative hepatectomies with a safety margin of less than 10 mm for colorectal metastases [J]
Elias D, Cavalcanti A, Sabourin J C, et al	Resection of liver metastases from colorectal cancer: the real impact of the surgical margin [J]
Kochhar R, Halling K C, Mcdonnell S, et al	Allelic imbalance and microsatellite instability in resected Duke's D colorectal cancer [J]
Seifert J K, Junginger T	Resection of hepatic metastases from colorectal tumors: Uni- and multivariate analysis of prognostic factors [J]
Okuno K, Shigeoka H, Lee Y S, et al	Adjuvant hepatic arterial IL-2 and MMC, 5-FU after curative resection of colorectal liver metastases [J]
Fujita S, Sugihara K, Moriya Y, et al	Recent experience in hepatic resection for metastatic colorectal cancer [J]
De Nardi P, Stella M, Gini P, et al	Surgical treatment of colorectal cancer liver metastases. Analysis of prognostic factors [J]
Scheele J, Stang R, Altendorf-Hofmann A, et al	Resection of colorectal liver metastases [J]
Porte H, De Moulins H, Gambiez L, et al	A pilot study of adjuvant hepatic arterial infusion chemotherapy, associating 5-fluorouracil and leucovorin, after resection of colorectal cancer liver metastases [J]
Lorenz M, Staib-Sebler E, Rossion I, et al	[Results of resection and adjuvant therapy of liver metastases of primary colorectal tumors--a review of the literature] [J]
Burcharth F, Pedersen I K, Roikjaer O, et al	[Liver resection of metastases from colorectal cancer] [J]
Zieren H U, Muller J M, Zieren J	Resection of colorectal liver metastases in old patients [J]
Pedersen I K, Burcharth F, Roikjaer O, et al	Resection of liver metastases from colorectal cancer. Indications and results [J]
Mori T, Takahashi K	The analysis of the treatment for the patients with liver metastasis from colorectal cancer [J]
Hohenberger P, Schlag P M, Gerneth T, et al	Pre- and postoperative carcinoembryonic antigen determinations in hepatic resection for colorectal metastases. Predictive value and implications for adjuvant treatment based on multivariate analysis [J]
Lorenz M, Hottenrott C, Encke A	Adjuvant regional chemotherapy after resection of colorectal liver metastases [J]
Lorenz M, Hottenrott C, Encke A	[Adjuvant regional chemotherapy after resection of liver metastases of primary colorectal tumors] [J]
Hohenberger P, Schlag P, Herfarth C	Extended resection of liver metastases in colorectal cancer [J]
Curley S A, Roh M S, Chase J L, et al	Adjuvant hepatic arterial infusion chemotherapy after curative resection of colorectal liver metastases [J]
Curley S A, Roh M S, Chase J L, et al	Adjuvant hepatic arterial infusion chemotherapy after curative resection of colorectal liver metastases [J]
Akaike M, Takemiya S, Sugimasa Y, et al	[Efficacy of hepatic arterial and intraportal infusion chemotherapy for liver metastasis of colorectal cancer] [J]
Steele G, Jr., Bleday R, Mayer R J, et al	A prospective evaluation of hepatic resection for colorectal carcinoma metastases to the liver: Gastrointestinal Tumor Study Group Protocol 6584 [J]
Kawano N, Sugihara K, Moriya Y, et al	Results of prophylactic intra-arterial infusion chemotherapy after hepatic resection in colorectal metastases [J]
Hughes K, Scheele J, Sugarbaker P H	Surgery for colorectal cancer metastatic to the liver. Optimizing the results of treatment [J]
Hughes K S, Simon R, Songhorabodi S, et al	Resection of the liver for colorectal carcinoma metastases: a multi-institutional study of patterns of recurrence [J]
Hughes K S, Simon R, Songhorabodi S, et al	Resection of the liver for colorectal carcinoma metastases: a multi-institutional study of patterns of recurrence [J]
Hughes K S, Simon R, Songhorabodi S	Resection of the liver for colorectal carcinoma metastases: A multi-institutional study of patterns of recurrence [J]
Abanto J L, Ruiz L G, Martinez J L, et al	Liver resection as part of cytoreductive surgery for ovarian cancer liver metastases in a national cancer hospital [J]
Bacalbasa N, Dima S, Balescu I, et al	Resection as part of secondary cytoreduction in recurrent epithelial ovarian cancer [J]
Bacalbasa N, Dima S, Balescu I, et al	Resection at the moment of primary cytoreduction for epithelial ovarian cancer liver metastases [J]
Bacalbasa N, Balescu I, Dima S, et al	Hepatic resection for parenchimatous lesions as part of primary cytoreduction for advanced stage epithelial ovarian cancer [J]
Bacalbasa N, Balescu I, Dima S, et al	Long-term Survivors After Liver Resection for Ovarian Cancer Liver Metastases [J]
Neumann U P, Fotopoulou C, Schmeding M, et al	Clinical outcome of patients with advanced ovarian cancer after resection of liver metastases [J]
Chu Z H, Wu J H	Retrospective Analysis of Preferred Hepatectomy Combined with Systemic Drug Therapy for Breast Cancer Liver Metastases [J]
Cheung T T, Chok K S H, Chan A C Y, et al	Survival analysis of breast cancer liver metastasis treated by hepatectomy: A propensity score analysis for Chinese women in Hong Kong [J]
Yun S P, Seo H I, Yoon M H	Hepatic resection for isolated breast cancer liver metastasis; single center experience [J]
Margonis G A, Kim Y, Buettner S, et al	The role of liver-directed surgery in patients with hepatic metastasis from primary breast cancer: A multi-institutional analysis [J]
Ehrl D, Rothaug K, Hempel D, et al	Importance of liver resection in case of hepatic breast cancer metastases [J]
Bergenfeldt M	Palliative surgery in liver metastases from breast cancer: Is there evidence? An overview [J]
Smetanay K, Bodem J, Schemmer P, et al	Resection of hepatic metastases from breast cancer imbedded in a multimodal treatment concept-can it improve prognosis? A systematic review of the literature [J]
Ramia J M, Villar J, Villegas T, et al	Surgical treatment of liver metastases from breast cancer [J]
Elias D, Maisonnette F, Druet-Cabanac M, et al	An attempt to clarify indications for hepatectomy for liver metastases from breast cancer [J]
Raab R, Nussbaum K T, Werner U, et al	Liver metastases in breast carcinoma. Results of partial liver resection [J]
Jiang Y, Mugaanyi J, Zhang S W, et al	Extended Left Hemihapatectomy with Right Hepatic Artery Reconstruction for Primary Hepatic Neuroendocrine Neoplasm: A Brief Report [J]
Ueno K, Seyama Y, Okinaga H, et al	[A Case of a Two-Stage Robotic-Assisted Surgery for a Neuroendocrine Tumor of the Pancreatic Tail with Simultaneous Single Liver Metastasis] [J]
Yumoto S, Nakagawa S, Hayashi H, et al	Multimodal therapy with aggressive hepatectomy, everolimus, and octreotide for metastatic pancreatic neuroendocrine neoplasm enables 10-year survival [J]
Yoshino O, Aldakkak M, Josephson M, et al	Oncologic outcomes after neoadjuvant systemic therapies in pancreatic neuroendocrine tumors [J]
Mccarron F, Chirichella T	Primary biliary neuroendocrine carcinoma: A rare presentation [J]
Kolesnik O, Lukashenko A, Chorna N, et al	Pancreatic neuroendocrine tumors [J]
Chakedis J, Beal E W, Lopez-Aguiar A G, et al	Surgery Provides Long-Term Survival in Patients with Metastatic Neuroendocrine Tumors Undergoing Resection for Non-Hormonal Symptoms [J]
Frilling A, Clift A K	Surgical Approaches to the Management of Neuroendocrine Liver Metastases [J]
Aoki T, Kokudo N, Arita J, et al	Surgical outcomes for neuroendocrine liver metastases: a retrospective, multicenter survey in Japan [J]
Galleberg R B, Knigge U, Tiensuu Janson E, et al	Results after surgical treatment of liver metastases in patients with high-grade gastroenteropancreatic neuroendocrine carcinomas [J]
Galleberg R B, Knigge U, Janson E T, et al	Resection of liver metastases in patients with high-grade gastroenteropancreatic neuroendocrine carcinomas: A nordic multicenter study [J]
Aghayan D L	Laparoscopic resection of neuroendocrine liver metastases: Surgical and long-term oncologic outcome [J]
Sotiropoulos G C, Charalampoudis P, Delladetsima I, et al	Surgery for giant primary neuroendocrine carcinoma of the liver [J]
Primavesi F, Klieser E, Jäger T, et al	Pancreatic neuroendocrine tumours: Prognostic factors predicting survival after resection [J]
Primavesi F, Klieser E, Jäger T, et al	Prognostic factors predicting survival after resection of pancreatic neuroendocrine tumours [J]
Fehr A, Bhatia P, Gray D, et al	Outcomes after liver resection and multidisciplinary management of astroenteropancreatic neuroendocrine tumour liver metastases [J]
Tsuchikawa T, Hirano S, Tanaka E, et al	Surgical Strategy for Liver Metastases of Neuroendocrine Tumors [J]
Fehr A, Bhatia P, Kocha W, et al	Outcomes after liver resection and multidisciplinary management of gastroenteropancreatic neuroendocrine tumor liver metastases [J]
Cusati D, Zhang L, Harmsen W S, et al	Metastatic nonfunctioning pancreatic neuroendocrine carcinoma to liver: Surgical treatment and outcomes [J]
Jonesa R, Fenwicka S, Malika H, et al	Resection of hepatic neuroendocrine metastases (NETM) improves survival and symptoms [J]
Osborne D A, Zervos E E, Strosberg J, et al	Improved outcome with cytoreduction versus embolization for symptomatic hepatic metastases of carcinoid and neuroendocrine tumors [J]
Frilling A, Rogiers X, Malagó M, et al	Treatment of liver metastases in patients with neuroendocrine tumors [J]
Urakawa N, Kanaji S, Suzuki S, et al	Prognostic and Clinicopathological Significance of Lymph Node Metastasis in the Esophagogastric Junction Adenocarcinoma [J]
Fujitani K, Kurokawa Y, Takeno A, et al	Prospective Multicenter Interventional Study of Surgical Resection for Liver Metastasis from Gastric Cancer: R0 Resection Rate, and Operative Morbidity and Mortality [J]
Ministrini S, Bencivenga M, Solaini L, et al	Stage IV gastric cancer: The surgical perspective of the italian research group on gastric cancer [J]
Shirasu H, Tsushima T, Kawahira M, et al	Role of hepatectomy in gastric cancer with multiple liver-limited metastases [J]
Liu Y J, Wang G C, Wan X B, et al	[Surgical resection for gastric cancer patients with liver metastasis] [J]
Li S-C, Lee C-H, Hung C-L, et al	Surgical resection of metachronous hepatic metastases from gastric cancer improves long-term survival: A population-based study [J]
Al-Batran S E, Homann N, Pauligk C, et al	Effect of neoadjuvant chemotherapy followed by surgical resection on survival in patients with limited metastatic gastric or gastroesophageal junction cancer: The AIO-FLOT3 trial [J]
Tiberio G a M, Ministrini S, Gardini A, et al	Factors influencing survival after hepatectomy for metastases from gastric cancer [J]
Baumgart J, Lang H	The role of hepatic resection for metastases from gastric cancer: When is it worthwhile? A single center experience [J]
Tiberio G a M, Roviello F, Donini A, et al	Hepatic metastases from gastric cancer: A surgical perspective [J]
Tiberio G a M, Baiocchi G L, Morgagni P, et al	Gastric Cancer and Synchronous Hepatic Metastases: Is It Possible to Recognize Candidates to R0 Resection? [J]
Wang W, Liang H, Zhang H, et al	Prognostic significance of radical surgical treatment for gastric cancer patients with synchronous liver metastases [J]
Grimes N, Devlin J, Dunne D F J, et al	The role of hepatectomy in the management of metastatic gastric adenocarcinoma: A systematic review [J]
Saiura A, Takemura N, Koga R, et al	Repeat hepatectomy for recurrent liver metastasis from gastric carcinoma [J]
Saiura A, Koga R, Yoshioka R, et al	Efficacy and indication of liver resection for liver metastases from gastric cancer [J]
Takahashi A, Konishi M, Takahashi S, et al	Clinicopathological features and outcome of surgical resection for liver metastases from gastric cancer [J]
Grundmann R T, Hoelscher A H, Bembenek A, et al	Diagnosis of and Therapy for Gastric Cancer - Work-Flow [J]
Thelen A, Jonas S, Benckert C, et al	Liver resection for metastatic gastric cancer [J]
Takahashi N, Nimura H, Aoki H, et al	Successful preoperative chemotherapy with S-1 plus low-dose cisplatin for advanced gastric cancer with synchronous liver metastases: Report of 2 cases [J]
Sakamoto Y, Sano T, Shimada K, et al	Favorable indications for hepatectomy in patients with liver metastasis from gastric cancer [J]
Marrelli D, Roviello F, De Stefano A, et al	Risk factors for liver metastases after curative surgical procedures for gastric cancer: A prospective study of 208 patients treated with surgical resection [J]
Zacherl J, Zacherl M, Scheuba C, et al	Analysis of hepatic resection of metastasis originating from gastric adenocarcinoma [J]
Okano K, Maeba T, Ishimura K, et al	Hepatic resection for metastatic tumors from gastric cancer [J]
Ochiai T, Sasako M, Mizuno S, et al	Hepatic resection for metastatic tumours from gastric cancer: analysis of prognostic factors [J]
Kobayashi K, Tamaki Y, Ikenaga M, et al	A case of advanced gastric cancer successfully treated with resection after FEP (5-FU, epirubicin, CDDP) combined chemotherapy [J]
Wang F, Guglielmi A, Aldrighetti L, et al	Perioperative changes of serum transaminase levels on postoperative morbidity following liver resection for hepatocellular carcinoma [J]
Mitsuka Y, Yamazaki S, Higaki T, et al	Indication for Surgical Resection of Liver Metastases from Pancreatic Cancer [J]
Tani R, Hori T, Yamada M, et al	Metachronous Pancreatic Metastasis from Rectal Cancer that Masqueraded as a Primary Pancreatic Cancer: A Rare and Difficult-to-Diagnose Metastatic Tumor in the Pancreas [J]
Schneitler S, Kröpil P, Riemer J, et al	Metastasized pancreatic carcinoma with neoadjuvant FOLFIRINOX therapy and R0 resection [J]
Zerbi A, Capitanio V, Boninsegna L, et al	Surgical treatment of pancreatic endocrine tumours in Italy: Results of a prospective multicentre study of 262 cases [J]
Yamada H, Hirano S, Tanaka E, et al	Surgical treatment of liver metastases from pancreatic cancer [J]
Hirai I, Kimura W, Kamiga M, et al	Intra- and postoperative radiation therapy for an alpha-fetoprotein-producing pancreatic carcinoma [J]
Wagman R, Grann A	Adjuvant therapy for pancreatic cancer - Current treatment approaches and future challenges [J]
Vogel A, Grant R C, Meyer T, et al	Adjuvant and neoadjuvant therapies for hepatocellular carcinoma [J]
Zeng G, Zou B, Li Y, et al	Efficacy of Adjuvant Transarterial Chemoembolization after Radical Hepatectomy in Solitary Hepatocellular Carcinoma Patients: A Retrospective Study [J]
Zhang X, Li C, Wen T, et al	The Different Effects of Nucleotide and Nucleoside Analogues on the Prognosis of HBV-Related HCC After Curative Resection [J]
Feng A L, Zhu J K, Yang Y, et al	Repeated postoperative adjuvant TACE after curative hepatectomy improves outcomes of patients with HCC [J]
Li K Y, Zhang S M, Shi C X, et al	Effect of prophylactic transcatheter arterial chemoembolization on hepatocellular carcinoma with microvascular invasion after R0 resection. A case-control study [J]
Hirokawa F, Komeda K, Taniguchi K, et al	Is Postoperative Adjuvant Transcatheter Arterial Infusion Therapy Effective for Patients with Hepatocellular Carcinoma who Underwent Hepatectomy? A Prospective Randomized Controlled Trial [J]
Hamada T, Yano K, Wada T, et al	Increased Survival Benefit of Adjuvant Intra-arterial Infusion Chemotherapy in HCC Patients with Portal Vein Infiltration after Hepatectomy [J]
Wang L, Ke Q, Deng M, et al	Adjuvant transarterial chemoembolization for patients with hepatocellular carcinoma after radical hepatectomy: a real world study [J]
Gu J, Zhang X, Cui R, et al	Prognostic predictors for patients with hepatocellular carcinoma receiving adjuvant transcatheter arterial chemoembolization [J]
Huang G, Li P-P, Lau W Y, et al	Antiviral Therapy Reduces Hepatocellular Carcinoma Recurrence in Patients With Low HBV-DNA Levels <i>A Randomized Controlled Trial</i> [J]
Gao Z, Du G, Pang Y, et al	Adjuvant transarterial chemoembolization after radical resection contributed to the outcomes of hepatocellular carcinoma patients with high-risk factors [J]
Xu L, Wang J, Kim Y, et al	A randomized controlled trial on patients with or without adjuvant autologous cytokine-induced killer cells after curative resection for hepatocellular carcinoma [J]
Ha T-Y, Hwang S, Lee Y-J, et al	Absence of Benefit of Transcatheter Arterial Chemoembolization (TACE) in Patients with Resectable Solitary Hepatocellular Carcinoma [J]
Jiang J-H, Guo Z, Lu H-F, et al	Adjuvant transarterial chemoembolization after curative resection of hepatocellular carcinoma: Propensity score analysis [J]
Wang X-M, Yin Z-Y, Yu R-X, et al	Preventive effect of regional radiotherapy with phosphorus-32 glass microspheres in hepatocellular carcinoma recurrence after hepatectomy [J]
Uenishi T, Nishiguchi S, Tanaka S, et al	Response to interferon therapy affects risk factors for postoperative recurrence of hepatitis C virus-related hepatocellular carcinoma [J]
Hasegawa K, Takayama T, Ijichi M, et al	Uracil-tegafur as an adjuvant for hepatocellular carcinoma: A randomized trial [J]
Chau G-Y, Lui W-Y, Tsay S-H, et al	Postresectional adjuvant intraportal chemotherapy in patients with hepatocellular carcinoma: A case-control study [J]
Niguma T, Mimura T, Tutui N	Adjuvant arterial infusion chemotherapy after resection of hepatocellular carcinoma with portal thrombosis: a pilot study [J]
Takayama T, Sekine T, Makuuchi M, et al	Adoptive immunotherapy to lower postsurgical recurrence rates of hepatocellular carcinoma: a randomised trial [J]
Partensky C, Sassolas G, Henry L, et al	Intra-arterial iodine 131-labeled lipiodol as adjuvant therapy after curative liver resection for hepatocellular carcinoma: a phase 2 clinical study [J]
Huang Y H, Wu J C, Lui W Y, et al	Prospective case-controlled trial of adjuvant chemotherapy after resection of hepatocellular carcinoma [J]
Lai E C S, Lo C M, Fan S T, et al	Postoperative adjuvant chemotherapy after curative resection of hepatocellular carcinoma: A randomized controlled trial [J]
Bezzi M	Update on recent guidelines [J]
Wen T, Jin C, Facciorusso A, et al	Multidisciplinary management of recurrent and metastatic hepatocellular carcinoma after resection: an international expert consensus [J]
Zhong J H	Adjuvant therapy for hepatocellular carcinoma: Dilemmas at the start of a new era [J]
Herrero A, Toubert C, Bedoya J U, et al	Management of hepatocellular carcinoma recurrence after liver surgery and thermal ablations: state of the art and future perspectives [J]
Pachler F R, Byrjalsen A, Karstensen J G, et al	Postoperative adjuvant therapy for hepatocellular carcinoma with microvascular invasion [J]
Nevola R, Ruocco R, Criscuolo L, et al	Predictors of early and late hepatocellular carcinoma recurrence [J]
Nevola R, Delle Femine A, Rosato V, et al	Neoadjuvant and Adjuvant Systemic Therapies in Loco-Regional Treatments for Hepatocellular Carcinoma: Are We at the Dawn of a New Era? [J]
Nevarez N M, Chang G Y, Yopp A C	An Overview of Clinical Trials in the Treatment of Resectable Hepatocellular Carcinoma [J]
Akabane M, Imaoka Y, Sasaki K	The future direction of liver transplantation for intrahepatic cholangiocarcinoma [J]
Zeng Z-M, Mo N, Zeng J, et al	Advances in postoperative adjuvant therapy for primary liver cancer [J]
Serrablo A, Giménez-Maurel T, Utrilla Fornals A, et al	Current indications of ex-situ liver resection: A systematic review [J]
Altayar O, Shah R, Chang C Y, et al	AGA Technical Review on Systemic Therapies for Hepatocellular Carcinoma [J]
Sahin I H, Khalil L, Millett R, et al	Neoadjuvant and adjuvant treatment approaches for hepatocellular carcinoma: future outlook [J]
Liang T B	[Progress and perspectives on adjuvant therapy after curative resection of hepatocellular carcinoma] [J]
Machairas N, Papaconstantinou D, Gaitanidis A, et al	Is Single-Incision Laparoscopic Liver Surgery Safe and Efficient for the Treatment of Malignant Hepatic Tumors? A Systematic Review [J]
Johnston C J, Healey A J	Malignant liver tumours [J]
Lu S-D, Li L, Liang X-M, et al	Updates and advancements in the management of hepatocellular carcinoma patients after hepatectomy [J]
Kimura Y, Tokumitsu Y, Matsukuma S, et al	Combination therapy of hepatic arterial infusion chemotherapy and surgical resection against hepatocellular carcinoma with portal vein tumor thrombosis [J]
Baili E, Tsilimigras D I, Filippou D, et al	Associating liver partition and portal vein ligation for staged hepatectomy in patients with primary liver malignancies: A systematic review of the literature [J]
Akateh C, Black S M, Conteh L, et al	Neoadjuvant and adjuvant treatment strategies for hepatocellular carcinoma [J]
Zhang X, Li J, Shen F, et al	Significance of presence of microvascular invasion in specimens obtained after surgical treatment of hepatocellular carcinoma [J]
Patyutko Y I, Polyakov A N, Podluzhnyi D V, et al	Cholangiocellular cancer: the state of the problem and ways to improve the results of surgical treatment [J]
Yin J, Bo W-T, Sun J, et al	New Evidence and Perspectives on the Management of Hepatocellular Carcinoma with Portal Vein Tumor Thrombus [J]
Heard R S M, Ramsay G, Hildebrand D R	Sarcopaenia in surgical populations: A review [J]
Bennett S, Baker L K, Martel G, et al	The impact of perioperative red blood cell transfusions in patients undergoing liver resection: a systematic review [J]
Zhang H	Comparison of surgical outcomes for small (< or =3 cm) hepatocellular carcinoma in patients with hepatitis B versus hepatitis C: A pooled analysis from systematic review [J]
Yang S, Lin Q, Lin W, et al	Effect of adjuvant interferon therapy on hepatitis B virus-related hepatocellular carcinoma: a systematic review [J]
Jiang E, Shangguan A J, Chen S, et al	The progress and prospects of routine prophylactic antiviral treatment in hepatitis B-related hepatocellular carcinoma [J]
Gong W-F, Zhong J-H, Xiang B-D E, et al	Feasibility of combining adjuvant transarterial chemoembolization with nucleos(t)ide analog therapy for patients with HBV-associated hepatocellular carcinoma after hepatectomy [J]
Cai Y-L, Song P-P, Tang W, et al	An updated systematic review of the evolution of ALPPS and evaluation of its advantages and disadvantages in accordance with current evidence [J]
Zuo C, Xia M, Wu Q, et al	Role of antiviral therapy in reducing recurrence and improving survival in hepatitis B virus-associated hepatocellular carcinoma following curative resection [J]
Tüzün S, Çakır M, Savaş O A, et al	Hepatocellular Carcinoma-Liver resections [J]
Lim C, Dejong C H, Farges O, et al	Improving the quality of liver resection: a systematic review and critical analysis of the available prognostic models [J]
Kim M N, Han K-H, Ahn S H	Prevention of Hepatocellular Carcinoma: Beyond Hepatitis B Vaccination [J]
Zhong J-H, Zhong Q-L, Li L-Q, et al	Adjuvant and chemopreventive therapies for resectable hepatocellular carcinoma: a literature review [J]
Zhong J-H, Ma L, Li L-Q	Postoperative therapy options for hepatocellular carcinoma [J]
Chau G-Y	Resection of hepatitis B virus-related hepatocellular carcinoma: Evolving strategies and emerging therapies to improve outcome [J]
Papaconstantinou I, Karakatsanis A, Gazouli M, et al	The role of microRNAs in liver cancer [J]
Osada S, Imai H, Sasaki Y, et al	Strategy for synchronous and multiple liver metastasis [J]
Lappinen E K, Thai N, Tom K, et al	Combination of surgery and stereotactic radiation therapy (SRT) with 3D-SPECT/CT treatment planning for primary and metastatic liver tumors [J]
Kaneda K, Kubo S, Tanaka H, et al	Features and outcome after liver resection for non-B non-C hepatocellular carcinoma [J]
Tan A, Aucejo F, Kim R	Is There a Role for Adjuvant Treatment after Hepatic Resection for Hepatocellular Carcinoma? [J]
Samuel M, Chow P K H, Shih-Yen E C, et al	Neoadjuvant and adjuvant therapy for surgical resection of hepatocellular carcinoma [J]
Lau W-Y, Lai E C H, Lau S H Y	The current role of neoadjuvant/adjuvant/chemoprevention therapy in partial hepatectomy for hepatocellular carcinoma: a systematic review [J]
Choti M A	Chemotherapy-Associated Hepatotoxicity: Do We Need to Be Concerned? [J]
Sturm J W, Keese M	Multimodal treatment of hepatocellular carcinoma (HCC) [J]
Elias D, De Baere T, Sideris L, et al	Regional chemotherapeutic techniques for liver tumors: current knowledge and future directions [J]
Arii S	[Perspective of standardization of surgical treatment for hepatocellular carcinoma] [J]
Adam R	Chemotherapy and surgery: new perspectives on the treatment of unresectable liver metastases [J]
Schwartz J D, Schwartz M, Mandeli J, et al	Neoadjuvant and adjuvant therapy for resectable hepatocellular carcinoma: review of the randomised clinical trials [J]
Schlag P M, Benhidjeb T, Stroszczynski C	Resection and local therapy for liver metastases [J]
Meriggi F, Forni E	[Surgical resection of hepatic hilar tumors] [J]
Baer H U, Holzinger F, Feodorovici M, et al	Diagnosis and treatment of hepatocellular carcinoma [J]
Tang Z Y, Yu Y Q, Zhou X D, et al	Three decades' experience in surgery of hepatocellular carcinoma [J]
Scheele J, Stangl R, Altendorf-Hofmann A	Surgical interventions in liver metastases [J]
Ong G B	Techniques and therapies for primary and metastatic liver cancer [J]
Li Q, Ye B, Zhao H, et al	Adjuvant transcatheter arterial chemoembolization for curative hepatectomy of hepatocellular carcinoma [J]
Liu G H, Xia F, Ouyang Q	The effect of transcatheter arterial chemoembolization oil the prevention of recurrence in hepatocellular carcinoma following hepatectomy [J]
Chen X, Zhang B, Yin X, et al	Lipiodolized transarterial chemoembolization in hepatocellular carcinoma patients after curative resection [J]
Li K-W, Wen T-F, Li X, et al	The Effect of Postoperative TACE on Prognosis of HCC with Microscopic Venous Invasion [J]
