# Supplementary material for: Comparative effectiveness of adjuvant treatment for hepatocellular carcinoma with high risk of recurrence: A systematic review and network meta-analysis
Source: PLoS One. 2025 Dec 4;20(12):e0335457. doi: 10.1371/journal.pone.0335457 (PMC12677550; doi:10.1371/journal.pone.0335457)
Supplement: S1 File — (ZIP) [file pone.0335457.s001.zip › Supplementary Material/Raw data/raw data for SUCRA values.xlsx]

## Sheet: OS
	x
Aspirin	0.471244
HAIC	0.0801544
ICIs	0.858231
ICIs_TKIs	0.873254
RT	0.481188
Surgery	0.0646812
TACE	0.580328
TKIs	0.302238
TKIs_TACE	0.788682

## Sheet: RFS
	x
HAIC	0.431675
ICIs	0.645464
ICIs_TKIs	0.693414
RT	0.753188
Surgery	0.0118743
TACE	0.33972
TKIs	0.283859
TKIs_TACE	0.840806
