# Supplementary material for: Comparative effectiveness of adjuvant treatment for hepatocellular carcinoma with high risk of recurrence: A systematic review and network meta-analysis
Source: PLoS One. 2025 Dec 4;20(12):e0335457. doi: 10.1371/journal.pone.0335457 (PMC12677550; doi:10.1371/journal.pone.0335457)
Supplement: S1 File — (ZIP) [file pone.0335457.s001.zip › Supplementary Material/Raw data/raw data for league table.xlsx]

## Sheet: OS
	Aspirin	HAIC	ICIs	ICIs_TKIs	RT	Surgery	TACE	TKIs	TKIs_TACE
Aspirin	Aspirin	1.49 (0.91, 2.46)	0.59 (0.3, 1.18)	0.49 (0.16, 1.44)	0.99 (0.6, 1.67)	1.51 (0.95, 2.44)	0.92 (0.57, 1.5)	1.16 (0.72, 1.92)	0.67 (0.33, 1.35)
HAIC	0.67 (0.41, 1.1)	HAIC	0.4 (0.24, 0.66)	0.32 (0.12, 0.91)	0.67 (0.53, 0.85)	1.01 (0.9, 1.2)	0.62 (0.52, 0.75)	0.78 (0.65, 0.98)	0.45 (0.27, 0.77)
ICIs	1.69 (0.85, 3.29)	2.52 (1.52, 4.11)	ICIs	0.82 (0.27, 2.51)	1.68 (1, 2.78)	2.55 (1.57, 4.09)	1.56 (0.95, 2.53)	1.98 (1.19, 3.23)	1.14 (0.56, 2.28)
ICIs_TKIs	2.04 (0.7, 6.17)	3.09 (1.1, 8.43)	1.22 (0.4, 3.69)	ICIs_TKIs	2.07 (0.72, 5.63)	3.14 (1.13, 8.47)	1.91 (0.68, 5.19)	2.44 (0.85, 6.65)	1.38 (0.46, 4.31)
RT	1.01 (0.6, 1.68)	1.5 (1.18, 1.87)	0.59 (0.36, 1)	0.48 (0.18, 1.39)	RT	1.51 (1.26, 1.83)	0.92 (0.75, 1.14)	1.17 (0.93, 1.49)	0.68 (0.4, 1.14)
Surgery	0.66 (0.41, 1.06)	0.99 (0.83, 1.12)	0.39 (0.24, 0.64)	0.32 (0.12, 0.89)	0.66 (0.55, 0.79)	Surgery	0.61 (0.54, 0.69)	0.77 (0.67, 0.89)	0.45 (0.27, 0.74)
TACE	1.09 (0.67, 1.77)	1.63 (1.33, 1.92)	0.64 (0.4, 1.05)	0.52 (0.19, 1.47)	1.08 (0.87, 1.34)	1.64 (1.46, 1.84)	TACE	1.27 (1.06, 1.53)	0.73 (0.43, 1.23)
TKIs	0.86 (0.52, 1.39)	1.28 (1.03, 1.54)	0.5 (0.31, 0.84)	0.41 (0.15, 1.17)	0.85 (0.67, 1.08)	1.29 (1.12, 1.49)	0.79 (0.65, 0.94)	TKIs	0.58 (0.36, 0.93)
TKIs_TACE	1.49 (0.74, 3)	2.22 (1.3, 3.7)	0.88 (0.44, 1.78)	0.73 (0.23, 2.16)	1.47 (0.88, 2.53)	2.24 (1.36, 3.7)	1.36 (0.81, 2.3)	1.74 (1.07, 2.81)	TKIs_TACE

## Sheet: RFS
	HAIC	ICIs	ICIs_TKIs	RT	Surgery	TACE	TKIs	TKIs_TACE
HAIC	HAIC	0.83 (0.44, 1.5)	0.74 (0.28, 1.88)	0.76 (0.42, 1.27)	1.57 (0.97, 2.48)	1.07 (0.63, 1.7)	1.13 (0.62, 1.93)	0.67 (0.33, 1.26)
ICIs	1.21 (0.67, 2.26)	ICIs	0.9 (0.36, 2.21)	0.91 (0.56, 1.46)	1.91 (1.29, 2.82)	1.3 (0.83, 1.94)	1.37 (0.82, 2.22)	0.81 (0.43, 1.47)
ICIs_TKIs	1.35 (0.53, 3.51)	1.11 (0.45, 2.76)	ICIs_TKIs	1.02 (0.43, 2.41)	2.12 (0.94, 4.82)	1.44 (0.62, 3.28)	1.52 (0.63, 3.63)	0.9 (0.35, 2.3)
RT	1.32 (0.79, 2.36)	1.09 (0.68, 1.8)	0.98 (0.42, 2.34)	RT	2.09 (1.59, 2.8)	1.42 (1.05, 1.9)	1.5 (0.99, 2.26)	0.88 (0.51, 1.52)
Surgery	0.64 (0.4, 1.03)	0.52 (0.35, 0.78)	0.47 (0.21, 1.06)	0.48 (0.36, 0.63)	Surgery	0.68 (0.57, 0.78)	0.72 (0.52, 0.96)	0.42 (0.26, 0.67)
TACE	0.93 (0.59, 1.6)	0.77 (0.52, 1.2)	0.7 (0.3, 1.61)	0.71 (0.53, 0.95)	1.47 (1.28, 1.75)	TACE	1.06 (0.76, 1.48)	0.62 (0.39, 1)
TKIs	0.88 (0.52, 1.61)	0.73 (0.45, 1.22)	0.66 (0.28, 1.58)	0.67 (0.44, 1.01)	1.39 (1.04, 1.93)	0.95 (0.68, 1.31)	TKIs	0.59 (0.38, 0.92)
TKIs_TACE	1.5 (0.79, 3)	1.24 (0.68, 2.31)	1.11 (0.44, 2.87)	1.13 (0.66, 1.94)	2.36 (1.49, 3.83)	1.6 (1, 2.56)	1.69 (1.09, 2.64)	TKIs_TACE
