# Supplementary material for: Comparative effectiveness of adjuvant treatment for hepatocellular carcinoma with high risk of recurrence: A systematic review and network meta-analysis
Source: PLoS One. 2025 Dec 4;20(12):e0335457. doi: 10.1371/journal.pone.0335457 (PMC12677550; doi:10.1371/journal.pone.0335457)
Supplement: S1 File — (ZIP) [file pone.0335457.s001.zip › Supplementary Material/Raw data/raw data for network meta analysis.xlsx]

## Sheet: OS
study	PMID	ID	treatment	OS	HR	95%Low	95%Up	diff	std.err
1	37812183	Xiang 2024	TACE	1.473（1.022-2.123）	1.473	1.022	2.123	-0.640559	0.305457
1			Surgery					NA	NA
2	38568599	Peng 2024	TKIs_TACE	0.57 (0.36-0.91)	0.57	0.36	0.91	-0.557981	0.236566
2			TKIs					NA	NA
3	38488934	Bai 2024	RT	0.73（0.22-2.37）	0.73	0.22	2.37	-0.325619	0.606382
3			TACE					NA	NA
4	38242982	Wang 2023	ICIs	0.505 (0.254–1.006)	0.505	0.254	1.006	-0.682219	0.351123
4			Surgery					NA	NA
5	37810112	Lu 2023	Aspirin	0.664(0.419–1.052)	0.664	0.419	1.052	-0.409596	0.234841
5			Surgery					NA	NA
6	36905230	Luo 2023	TACE	0.43（0.18-0.99）	0.43	0.18	0.99	-0.862424	0.434885
6			Surgery					NA	NA
7	36634853	Long 2023	RT	0.80（0.26-2.43）	0.8	0.26	2.43	-0.229591	0.570144
7			Surgery					NA	NA
8	37452107	Li 2023	ICIs	0.31(0.17-0.59)	0.31	0.17	0.59	-1.14979	0.31743
8			Surgery					NA	NA
9	37359534	Li 2023	ICIs_TKIs	0.32(0.12-0.86)	0.32	0.12	0.86	-1.13554	0.502408
9			Surgery					NA	NA
10	37029989	Bai 2023	TACE	0.63(0.33-1.21)	0.63	0.33	1.21	-0.459021	0.33145
10			Surgery					NA	NA
11	36525610	Li 2023	HAIC	0.64（0.36- 1.14）	0.64	0.36	1.14	-0.445311	0.294051
11			Surgery					NA	NA
12	35643251	Gou 2022	RT	0.72（0.5429-0.9657）	0.72	0.5429	0.9657	-0.322866	0.14692
12			Surgery					NA	NA
13	35795039	Qiu 2022	TACE	0.5541（0.3261-0.9413）	0.5541	0.3261	0.9413	-0.590522	0.270423
13			Surgery					NA	NA
14	33455865	Wang 2021	TACE	0.4762（0.3061-0.7408）	0.4762	0.3061	0.7408	-0.741934	0.225464
14			Surgery					NA	NA
15	34631511	Li 2021	TKIs	0.7647（0.5984-0.9772）	0.7647	0.5984	0.9772	-0.26828	0.12511
15			Surgery					NA	NA
16	32440804	Wang 2021	TACE	0.7506（0.5178-1.0882）	0.7506	0.5178	1.0882	-0.286821	0.189462
16			Surgery					NA	NA
17	33061610	Huang 2020	TACE	0.5294（0.334-0.8391）	0.5294	0.334	0.8391	-0.63602	0.234997
17			Surgery					NA	NA
18	33223759	Rong 2020	RT	0.85（0.48-1.50）	0.85	0.48	1.5	-0.164252	0.290672
18			Surgery					NA	NA
19	32611327	Wang 2020	RT	0.6675（0.5069-0.879）	0.6675	0.5069	0.879	-0.404206	0.140426
19			Surgery					NA	NA
20	32547217	Wang 2020	TACE	0.625（0.4313-0.9056）	0.625	0.4313	0.9056	-0.470054	0.189233
20			Surgery					NA	NA
21	30767178	Zhang 2019	TACE	0.6272（0.4565-0.8617）	0.6272	0.4565	0.8617	-0.466507	0.162071
21			Surgery					NA	NA
22	31153833	Zhang 2019	TKIs	0.806（0.6891-0.9428）	0.806	0.6891	0.9428	-0.215635	0.0799663
22			Surgery					NA	NA
23	30863091	Wang 2019	RT	0.62（0.26-1.49）	0.62	0.26	1.49	-0.474149	0.44537
23			TACE					NA	NA
24	31176205	Sun 2019	RT	0.444(0.243–0.813)	0.444	0.243	0.813	-0.810859	0.308079
24			Surgery					NA	NA
25	30103903	Qi 2019	TACE	0.60（0.13-2.76）	0.6	0.13	2.76	-0.512495	0.779452
25			Surgery					NA	NA
26	30249510	Wang 2019	TACE	0.519（0.323–0.832）	0.519	0.323	0.832	-0.657013	0.241372
26			Surgery					NA	NA
27	30305149	Wei 2018	TACE	0.68（0.48-0.97）	0.68	0.48	0.97	-0.382214	0.179467
27			Surgery					NA	NA
28	29420221	Wang 2018	TACE	0.59（0.36-0.97）	0.59	0.36	0.97	-0.526055	0.252855
28			Surgery					NA	NA
29	28728985	Hsiao 2017	HAIC	1.0089（0.9533-1.0676）	1.0089	0.9533	1.0676	0.00879376	0.0288874
29			Surgery					NA	NA
30	28032575	Li 2017	TACE	0.66（0.35-1.23）	0.66	0.35	1.23	-0.421404	0.320622
30			Surgery					NA	NA
31	27340354	Xia 2016	TKIs	0.72（0.5511-0.9406）	0.72	0.5511	0.9406	-0.328538	0.136378
31			Surgery					NA	NA
32	24972992	Li 2015	TACE	0.4286（0.1967-0.9339）	0.4286	0.1967	0.9339	-0.847231	0.39737
32			Surgery					NA	NA
33	19408012	Zhong 2009	TACE	0.72（0.47-1.10）	0.72	0.47	1.1	-0.329856	0.216922
33			Surgery					NA	NA
34	19285298	Peng 2009	TACE	0.61(0.30-0.98）	0.61	0.3	0.98	-0.612088	0.301982
34			Surgery					NA	NA

## Sheet: RFS
PMID	ID	study	treatment	RFS	HR	95%Low	95%Up	diff	std.err
37812183	Xiang 2024	1	TACE	1.592（1.148-2.208）	1.592	1.148	2.208	-0.896416	0.311462
37812184	Xiang 2025	1	Surgery	NA	NA	NA	NA	NA	NA
38568599	Peng 2024	2	TKIs_TACE	0.57 (0.39-0.83)	0.57	0.39	0.83	-0.563969	0.192673
38568600	Peng 2025	2	TKIs	NA	NA	NA	NA	NA	NA
38488934	Bai 2024	3	RT	0.78（0.3-2.0）	0.78	0.3	2	-0.255413	0.483959
38488935	Bai 2025	3	TACE	NA	NA	NA	NA	NA	NA
38242982	Wang 2023	4	ICIs	0.534 (0.360–0.792)	0.534	0.36	0.792	-0.627423	0.201137
38242983	Wang 2024	4	Surgery	NA	NA	NA	NA	NA	NA
36905230	Luo 2023	5	TACE	0.54（0.31-0.92）	0.54	0.31	0.92	-0.627282	0.2775
36905231	Luo 2024	5	Surgery	NA	NA	NA	NA	NA	NA
36634853	Long 2023	6	RT	0.57（0.28-1.15）	0.57	0.28	1.15	-0.566602	0.36039
36634854	Long 2024	6	Surgery	NA	NA	NA	NA	NA	NA
37452107	Li2023	7	ICIs	0.52(0.35-0.76)	0.52	0.35	0.76	-0.662129	0.197802
37452108	Li2024	7	Surgery	NA	NA	NA	NA	NA	NA
37359534	Li 2023	8	ICIs_TKIs	0.47(0.23-0.96)	0.47	0.23	0.96	-0.755249	0.364504
37359535	Li 2024	8	Surgery	NA	NA	NA	NA	NA	NA
37029989	Bai 2023	9	TACE	0.66(0.38-1.16)	0.66	0.38	1.16	-0.409582	0.284695
37029990	Bai 2024	9	Surgery	NA	NA	NA	NA	NA	NA
36525610	Li 2023	10	HAIC	0.59（0.43- 0.81）	0.59	0.43	0.81	-0.527346	0.161543
36525611	Li 2024	10	Surgery	NA	NA	NA	NA	NA	NA
35643251	Gou 2022	11	RT	0.6434（0.458-0.9039）	0.6434	0.458	0.9039	-0.440961	0.173431
35643252	Gou 2023	11	Surgery	NA	NA	NA	NA	NA	NA
35300207	Lin 2022	12	TKIs_TACE	0.67(0.38-1.16)	0.67	0.38	1.16	-0.409582	0.284695
35300208	Lin 2023	12	TACE	NA	NA	NA	NA	NA	NA
35795039	Qiu 2022	13	TACE	0.4579（0.2724-0.7697）	0.4579	0.2724	0.7697	-0.781119	0.264982
35795040	Qiu 2023	13	Surgery	NA	NA	NA	NA	NA	NA
33455865	Wang 2021	14	TACE	0.1474（0.0471-0.4611）	0.1474	0.0471	0.4611	-1.91481	0.581975
33455866	Wang 2022	14	Surgery	NA	NA	NA	NA	NA	NA
34631511	Li 2021	15	TKIs	0.7857（0.3463-1.7828）	0.7857	0.3463	1.7828	-0.241132	0.418019
34631512	Li 2022	15	Surgery	NA	NA	NA	NA	NA	NA
32440804	Wang 2021	16	TACE	0.7468（0.5947-0.9378）	0.7468	0.5947	0.9378	-0.291958	0.116194
32440805	Wang 2022	16	Surgery	NA	NA	NA	NA	NA	NA
33061610	Huang 2020	17	TACE	0.25（0.0958-0.6521）	0.25	0.0958	0.6521	-1.38652	0.489269
33061611	Huang 2021	17	Surgery	NA	NA	NA	NA	NA	NA
33223759	Rong 2020	18	RT	0.62（0.33-1.14)	0.62	0.33	1.14	-0.488817	0.316248
33223760	Rong 2021	18	Surgery	NA	NA	NA	NA	NA	NA
32611327	Wang 2020	19	RT	0.2456（0.0902-0.6686）	0.2456	0.0902	0.6686	-1.40415	0.511009
32611328	Wang 2021	19	Surgery	NA	NA	NA	NA	NA	NA
32547217	Wang 2020	20	TACE	0.884（0.8096-0.9653）	0.884	0.8096	0.9653	-0.123266	0.0448721
32547218	Wang 2021	20	Surgery	NA	NA	NA	NA	NA	NA
30767178	Zhang 2019	21	TACE	0.7702（0.6268-0.9464）	0.7702	0.6268	0.9464	-0.261109	0.105112
30767179	Zhang 2020	21	Surgery	NA	NA	NA	NA	NA	NA
31153833	Zhang 2019	22	TKIs	0.4688（0.2985-0.7361）	0.4688	0.2985	0.7361	-0.757687	0.230254
31153834	Zhang 2020	22	Surgery	NA	NA	NA	NA	NA	NA
30863091	Wang 2019	23	RT	0.47（0.27-0.83）	0.47	0.27	0.83	-0.747831	0.286481
30863092	Wang 2020	23	TACE	NA	NA	NA	NA	NA	NA
31176205	Sun 2019	24	RT	0.358(0.197–0.652)	0.358	0.197	0.652	-1.02613	0.305317
31176206	Sun 2020	24	Surgery	NA	NA	NA	NA	NA	NA
30103903	Qi 2019	25	TACE	0.99（0.53-1.86）	0.99	0.53	1.86	-0.00715089	0.320269
30103904	Qi 2020	25	Surgery	NA	NA	NA	NA	NA	NA
30249510	Wang 2019	26	TACE	0.655 （0.450–0.954）	0.655	0.45	0.954	-0.4228	0.191688
30249511	Wang 2020	26	Surgery	NA	NA	NA	NA	NA	NA
30305149	Wei 2018	27	TACE	0.70（0.52-0.95）	0.7	0.52	0.95	-0.35261	0.153733
30305150	Wei 2019	27	Surgery	NA	NA	NA	NA	NA	NA
29420221	Wang 2018	28	TACE	0.68（0.49-0.93）	0.68	0.49	0.93	-0.39296	0.163464
29420222	Wang 2019	28	Surgery	NA	NA	NA	NA	NA	NA
28032575	Li 2017	29	TACE	0.78（0.46-1.34）	0.78	0.46	1.34	-0.24193	0.272755
28032576	Li 2018	29	Surgery	NA	NA	NA	NA	NA	NA
28728985	Hsiao 2017	30	HAIC	1.0771（0.3182-3.6459）	1.0771	0.3182	3.6459	0.074264	0.622112
28728986	Hsiao 2018	30	Surgery	NA	NA	NA	NA	NA	NA
27340354	Xia 2016	31	TKIs	0.8333（0.704-0.9863）	0.8333	0.704	0.9863	-0.182386	0.0860159
27340355	Xia 2017	31	Surgery	NA	NA	NA	NA	NA	NA
19408012	Zhong 2009	32	TACE	0.55（0.37-0.82）	0.55	0.37	0.82	-0.596352	0.203011
19408013	Zhong 2010	32	Surgery	NA	NA	NA	NA	NA	NA
