# Supplementary material for: Comparative effectiveness of adjuvant treatment for hepatocellular carcinoma with high risk of recurrence: A systematic review and network meta-analysis
Source: PLoS One. 2025 Dec 4;20(12):e0335457. doi: 10.1371/journal.pone.0335457 (PMC12677550; doi:10.1371/journal.pone.0335457)
Supplement: S1 File — (ZIP) [file pone.0335457.s001.zip › Supplementary Material/Raw data/raw data for pairwise meta-analysis.xlsx]

## Sheet: OS
study	hr	lci	uci	V2
Xiang 2024	0.527	0.2896	0.959	TACE vs Surgery
Wang 2023	0.505	0.254	1.006	ICIs vs Surgery
Lu 2023	0.664	0.419	1.052	Aspirin vs Surgery
Luo 2023	0.43	0.18	0.99	TACE vs Surgery
Long 2023	0.8	0.26	2.43	RT vs Surgery
Li2023	0.31	0.17	0.59	ICIs vs Surgery
Li 2023	0.32	0.12	0.86	ICIs & TKIs vs Surgery
Bai 2023	0.63	0.33	1.21	TACE vs Surgery
Li 2023	0.64	0.36	1.14	HAIC vs Surgery
Gou 2022	0.72	0.5429	0.9657	RT vs Surgery
Qiu 2022	0.5541	0.3261	0.9413	TACE vs Surgery
Wang 2021	0.4762	0.3061	0.7408	TACE vs Surgery
Li 2021	0.7647	0.5984	0.9772	TKIs vs Surgery
Wang 2021	0.7506	0.5178	1.0882	TACE vs Surgery
Huang 2020	0.5294	0.334	0.8391	TACE vs Surgery
Rong 2020	0.85	0.48	1.5	RT vs Surgery
Wang 2020	0.6675	0.5069	0.879	RT vs Surgery
Wang 2020	0.625	0.4313	0.9056	TACE vs Surgery
Zhang 2019	0.6272	0.4565	0.8617	TACE vs Surgery
Zhang 2019	0.806	0.6891	0.9428	TKIs vs Surgery
Sun 2019	0.444	0.243	0.813	RT vs Surgery
Qi 2019	0.6	0.13	2.76	TACE vs Surgery
Wang 2019	0.519	0.323	0.832	TACE vs Surgery
Wei 2018	0.68	0.48	0.97	TACE vs Surgery
Wang 2018	0.59	0.36	0.97	TACE vs Surgery
Li 2017	0.66	0.35	1.23	TACE vs Surgery
Hsiao 2017	1.0089	0.9533	1.0676	HAIC vs Surgery
Xia 2016	0.72	0.5511	0.9406	TKIs vs Surgery
Li 2015	0.4286	0.1967	0.9339	TACE vs Surgery
Zhong 2009	0.72	0.47	1.1	TACE vs Surgery
Peng 2009	0.61	0.3	0.98	TACE vs Surgery

## Sheet: RFS
study	hr	lci	uci	V2
Xiang 2024	0.408	0.2216	0.7513	TACE vs Surgery
Wang 2023	0.534	0.36	0.792	ICIs vs Surgery
Luo 2023	0.54	0.31	0.92	TACE vs Surgery
Long 2023	0.57	0.28	1.15	RT vs Surgery
Li2023	0.52	0.35	0.76	ICIs vs Surgery
Li 2023	0.47	0.23	0.96	ICIs&TKIs vs Surgery
Bai 2023	0.66	0.38	1.16	TACE vs Surgery
Li 2023	0.59	0.43	0.81	HAIC vs Surgery
Gou 2022	0.6434	0.458	0.9039	RT vs Surgery
Qiu 2022	0.4579	0.2724	0.7697	TACE vs Surgery
Wang 2021	0.1474	0.0471	0.4611	TACE vs Surgery
Li 2021	0.7857	0.3463	1.7828	TKIs vs Surgery
Wang 2021	0.7468	0.5947	0.9378	TACE vs Surgery
Huang 2020	0.25	0.0958	0.6521	TACE vs Surgery
Rong 2020	0.62	0.33	1.14	RT vs Surgery
Wang 2020	0.2456	0.0902	0.6686	RT vs Surgery
Wang 2020	0.884	0.8096	0.9653	TACE vs Surgery
Zhang 2019	0.7702	0.6268	0.9464	TACE vs Surgery
Zhang 2019	0.4688	0.2985	0.7361	TKIs vs Surgery
Sun 2019	0.358	0.197	0.652	RT vs Surgery
Qi 2019	0.99	0.53	1.86	TACE vs Surgery
Wang 2019	0.655	0.45	0.954	TACE vs Surgery
Wei 2018	0.7	0.52	0.95	TACE vs Surgery
Wang 2018	0.68	0.49	0.93	TACE vs Surgery
Li 2017	0.78	0.46	1.34	TACE vs Surgery
Hsiao 2017	1.0771	0.3182	3.6459	HAIC vs Surgery
Xia 2016	0.8333	0.704	0.9863	TKIs vs Surgery
Zhong 2009	0.55	0.37	0.82	TACE vs Surgery
