# Supplementary material for: Comparative effectiveness of adjuvant treatment for hepatocellular carcinoma with high risk of recurrence: A systematic review and network meta-analysis
Source: PLoS One. 2025 Dec 4;20(12):e0335457. doi: 10.1371/journal.pone.0335457 (PMC12677550; doi:10.1371/journal.pone.0335457)
Supplement: S1 File — (ZIP) [file pone.0335457.s001.zip › Supplementary Material/Raw data/raw data for ranks.xlsx]

## Sheet: OS
	V1	V2	V3	V4	V5	V6	V7	V8	V9
Aspirin	0.00805	0.04239	0.119415	0.211165	0.14378	0.20899	0.20636	0.021695	0.038155
HAIC	5e-06	2e-05	9e-05	0.00035	0.001025	0.00627	0.06094	0.493975	0.437325
ICIs	0.268585	0.43547	0.23074	0.038265	0.015455	0.008475	0.002885	9.5e-05	3e-05
ICIs_TKIs	0.581265	0.17705	0.11203	0.036585	0.03201	0.023185	0.02038	0.0031	0.014395
RT	0.000345	0.005	0.043395	0.19296	0.36897	0.33286	0.05565	0.000815	5e-06
Surgery	0	0	0	0	1e-05	0.000415	0.024995	0.466175	0.508405
TACE	0.0005	0.012345	0.129335	0.432235	0.340205	0.08347	0.001885	2.5e-05	0
TKIs	0	1.5e-05	0.000375	0.00543	0.053915	0.306905	0.61942	0.013185	0.000755
TKIs_TACE	0.14125	0.32771	0.36462	0.08301	0.04463	0.02943	0.007485	0.000935	0.00093

## Sheet: RFS
	V1	V2	V3	V4	V5	V6	V7	V8
HAIC	0.024305	0.05929	0.110315	0.18377	0.228265	0.161375	0.20165	0.03103
ICIs	0.08883	0.180475	0.251565	0.25295	0.12979	0.059385	0.03582	0.001185
ICIs_TKIs	0.339495	0.15949	0.121835	0.11465	0.07889	0.064745	0.086555	0.03434
RT	0.13618	0.31037	0.316025	0.17596	0.05166	0.00809	0.00171	5e-06
Surgery	0	0	0	0	0.00012	0.00286	0.07704	0.91998
TACE	4.5e-05	0.0013	0.0176	0.09995	0.299955	0.401115	0.18003	5e-06
TKIs	0.000345	0.005405	0.024135	0.078755	0.173995	0.2903	0.41389	0.013175
TKIs_TACE	0.4108	0.28367	0.158525	0.093965	0.037325	0.01213	0.003305	0.00028
